# Supplementary material for: Distinct Fatty Acid Compositions of HDL Phospholipids Are Characteristic of Metabolic Syndrome and Premature Coronary Heart Disease—Family Study
Source: Int J Mol Sci. 2021 May 6;22(9):4908. doi: 10.3390/ijms22094908 (PMC8124224; doi:10.3390/ijms22094908)
Supplement: Supplementary file 1 [file ijms-22-04908-s001.zip › Table S1.xlsx]

## Sheet: CHD, MetS and HDL-C
	All subjects													Subjects without statin treatment or CHD
				Median (interquartile range)					Median (interquartile range)								Median (interquartile range)
	Fraction	Class	Fatty acids	MetS	No MetS	Diff.%	MetS beta (95% CI)	HDL-C beta (95% CI)	Men with early CHD *	Men without CHD *	Diff.%	Early CHD beta (95% CI)		Fraction	Class	Fatty acids	MetS	No MetS	Diff.%	MetS beta (95% CI)	HDL-C beta (95% CI)
	HDL2	PC	16:0/18:1 $	1,575 (1,381-1,771)	1,446 (1,276-1,637)	8.91671	0,62 (0,24...0,99) b#	-0,24 (-0,41...-0,08) b#	1,593 (1,425-1,868)	1,402 (1,183-1,645)	13.6224	0,68 (0,18…1,18) b#		HDL2	PC	16:0/18:1 $	1,600 (1,303-1,698)	1,470 (1,315-1,647)	8.82193	0,51 (0,01...1,01) a	-0,15 (-0,38...0,08)
	HDL2	PC	16:0/18:2	2,000 (1,679-2,212)	2,053 (1,761-2,259)	-2.5962	-0,03 (-0,41...0,35)	-0,15 (-0,33...0,03)	1,919 (1,627-2,270)	1,935 (1,707-2,157)	-0.837339	0,10 (-0,41…0,62)		HDL2	PC	16:0/18:2	1,977 (1,662-2,265)	2,100 (1,825-2,289)	-5.87143	-0,28 (-0,79...0,24)	-0,13 (-0,39...0,14)
	HDL2	PC	18:0/18:1 £	0,353 (0,304-0,419)	0,355 (0,292-0,397)	-0.366507	0,33 (-0,04...0,70)	-0,11 (-0,31...0,10)	0,361 (0,318-0,414)	0,325 (0,219-0,377)	11.0188	0,64 (0,12…1,16) a		HDL2	PC	18:0/18:1 £	0,346 (0,288-0,394)	0,359 (0,301-0,402)	-3.7068	0,14 (-0,37...0,64)	-0,06 (-0,33...0,20)
	HDL2	PC	18:0/18:2	1,197 (1,049-1,406)	1,280 (1,123-1,474)	-6.47909	-0,15 (-0,53...0,23)	-0,07 (-0,25...0,11)	1,241 (1,074-1,476)	1,177 (1,095-1,281)	5.45455	0,39 (-0,13…0,91)		HDL2	PC	18:0/18:2 £	1,161 (1,046-1,290)	1,288 (1,122-1,560)	-9.82219	-0,37 (-0,88...0,14)	-0,01 (-0,26...0,24)
	HDL2	PC	16:0/18:1 to 16:0/18:2 $	0,79 (0,71-0,94)	0,71 (0,64-0,81)	10.8757	0,66 (0,29...1,03) b#	-0,08 (-0,27...0,11)	0,79 (0,72-1,04)	0,76 (0,65-0,81)	4.44503	0,57 (0,03…1,11) a		HDL2	PC	16:0/18:1 to 16:0/18:2 $	0,80 (0,73-0,93)	0,73 (0,65-0,81)	9.28805	0,94 (0,45...1,43) c#	-0,02 (-0,29...0,24)
	HDL2	PC	18:0/18:1 to 18:0/18:2	0,31 (0,24-0,37)	0,29 (0,22-0,32)	6.30412	0,45 (0,06...0,83) a	-0,04 (-0,27...0,18)	0,30 (0,24-0,38)	0,29 (0,21-0,32)	2.4974	0,32 (-0,28…0,93)		HDL2	PC	18:0/18:1 to 18:0/18:2 £	0,31 (0,24-0,35)	0,29 (0,22-0,32)	6.99688	0,38 (-0,14...0,91)	-0,02 (-0,28...0,23)
	HDL2	PC	18:0/20:3	0,303 (0,263-0,348)	0,267 (0,232-0,307)	13.4256	0,64 (0,23...1,05) b#	-0,37 (-0,56...-0,17) c#	0,324 (0,284-0,369)	0,256 (0,212-0,273)	26.7396	1,25 (0,78…1,71) c#		HDL2	PC	18:0/20:3	0,270 (0,235-0,327)	0,267 (0,232-0,305)	0.934929	0,48 (-0,06...1,03)	-0,16 (-0,41...0,09)
	HDL2	PC	16:0/18:2 to 18:0/20:3 $	6,34 (5,65-7,51)	7,36 (6,33-8,89)	-13.9208	-0,63 (-1,05...-0,22) b#	0,24 (0,03...0,46) a	6,04 (5,03-6,64)	8,10 (6,70-8,93)	-25.4059	-1,11 (-1,61…-0,61) c#		HDL2	PC	16:0/18:2 to 18:0/20:3 $	6,83 (5,74-8,01)	7,55 (6,45-9,18)	-9.49871	-0,69 (-1,23...-0,15) a#	0,11 (-0,18...0,39)
	HDL2	PC	18:0/18:2 to 18:0/20:3 $	4,08 (3,37-4,50)	4,77 (4,02-5,62)	-14.4967	-0,82 (-1,21...-0,43) c#	0,34 (0,15...0,53) c#	3,82 (3,22-4,27)	4,53 (4,18-5,50)	-15.643	-1,02 (-1,54…-0,51) c#		HDL2	PC	18:0/18:2 to 18:0/20:3 $	4,32 (3,78-4,61)	4,90 (4,11-5,66)	-11.9512	-0,85 (-1,35...-0,36) b#	0,19 (-0,06...0,44)
	HDL2	PC	18:0/20:4 $	0,530 (0,453-0,623)	0,512 (0,427-0,611)	3.51494	0,12 (-0,30...0,53)	-0,19 (-0,38...-0,01) a	0,606 (0,532-0,715)	0,478 (0,388-0,540)	26.7308	1,30 (0,83…1,76) c#		HDL2	PC	18:0/20:4 $	0,462 (0,403-0,547)	0,504 (0,421-0,547)	-8.33499	-0,05 (-0,54...0,45)	-0,10 (-0,32...0,13)
	HDL2	PC	16:0/18:2 to 18:0/20:4 £	3,67 (3,22-4,25)	4,05 (3,27-4,58)	-9.34681	-0,17 (-0,58...0,24)	0,05 (-0,10...0,20)	3,29 (2,53-3,93)	4,22 (3,44-4,42)	-21.8514	-0,95 (-1,41…-0,48) c#		HDL2	PC	16:0/18:2 to 18:0/20:4 $	4,01 (3,48-4,40)	4,17 (3,47-4,68)	-3.81831	-0,25 (-0,78...0,27)	0,01 (-0,22...0,23)
	HDL2	PC	18:0/18:2 to 18:0/20:4	2,33 (1,94-2,65)	2,57 (2,06-2,85)	-9.40819	-0,33 (-0,72...0,05)	0,13 (-0,03...0,30)	1,99 (1,67-2,41)	2,38 (2,16-2,85)	-16.5288	-0,87 (-1,37…-0,38) b#		HDL2	PC	18:0/18:2 to 18:0/20:4 $	2,55 (2,22-2,86)	2,66 (2,28-2,85)	-4.15083	-0,36 (-0,85...0,13)	0,10 (-0,14...0,33)
	HDL2	PC	16:0/16:1 $	0,121 (0,097-0,146)	0,086 (0,068-0,105)	40.0463	0,95 (0,62...1,28) c#	-0,11 (-0,31...0,10)	0,108 (0,084-0,132)	0,094 (0,072-0,139)	15.4749	0,15 (-0,39…0,69)		HDL2	PC	16:0/16:1 $	0,127 (0,098-0,166)	0,089 (0,071-0,108)	42.3937	1,03 (0,61...1,44) c#	0,04 (-0,20...0,27)
	HDL2	PC	35:2 $	0,036 (0,028-0,045)	0,043 (0,034-0,057)	-15.7407	-0,44 (-0,82...-0,05) a	0,28 (0,12...0,45) b#	0,037 (0,028-0,044)	0,034 (0,029-0,045)	10.4478	0,01 (-0,61…0,64)		HDL2	PC	35:2 $	0,035 (0,028-0,050)	0,045 (0,034-0,061)	-22.3947	-0,52 (-1,06...0,03)	0,35 (0,13...0,56) b#
	HDL2	SM	34:1 to 34:2	4,69 (4,22-5,20)	5,21 (4,46-5,79)	-10.0649	-0,58 (-0,97...-0,19) b#	0,29 (0,15...0,44) c#	4,84 (4,27-5,37)	5,32 (4,81-6,24)	-8.9582	-0,53 (-1,04…-0,02) a		HDL2	SM	34:1 to 34:2	4,75 (4,35-5,20)	5,32 (4,48-5,92)	-10.8146	-0,63 (-1,11...-0,15) a#	0,32 (0,12...0,53) b#
	HDL2	SM	34:2 to 42:1 $	0,49 (0,43-0,59)	0,44 (0,38-0,50)	12.1873	0,57 (0,20...0,93) b#	-0,14 (-0,29...0,02)	0,46 (0,38-0,52)	0,44 (0,37-0,52)	5.35064	-0,04 (-0,63…0,56)		HDL2	SM	34:2 to 42:1 $	0,50 (0,44-0,61)	0,43 (0,38-0,47)	15.7833	0,80 (0,31...1,28) b#	-0,21 (-0,40...-0,01) a
	HDL2	SM	36:1 to 36:2	2,21 (2,06-2,43)	2,41 (2,24-2,65)	-8.29696	-0,64 (-0,97...-0,31) c#	0,34 (0,18...0,49) c#	2,18 (2,01-2,34)	2,37 (2,21-2,58)	-7.93363	-0,60 (-1,12…-0,07) a		HDL2	SM	36:1 to 36:2	2,28 (2,18-2,52)	2,45 (2,31-2,73)	-7.12101	-0,64 (-1,09...-0,19) b#	0,42 (0,20...0,64) c#
	HDL2	SM	36:2 to 34:1 $	0,14 (0,12-0,17)	0,12 (0,10-0,14)	15.6991	0,63 (0,29...0,97) c#	-0,34 (-0,48...-0,21) c#	0,15 (0,13-0,17)	0,11 (0,10-0,14)	36.3967	0,94 (0,43…1,46) c#		HDL2	SM	36:2 to 34:1 $	0,13 (0,11-0,15)	0,12 (0,10-0,13)	9.38292	0,53 (0,05...1,01) a	-0,32 (-0,52...-0,12) b#
	HDL2	SM	36:2 to 40:1 £	0,34 (0,29-0,39)	0,29 (0,25-0,32)	16.4435	0,59 (0,24...0,95) b#	-0,19 (-0,34...-0,04) a#	0,35 (0,29-0,41)	0,29 (0,24-0,34)	20.3601	0,67 (0,11…1,23) a		HDL2	SM	36:2 to 40:1 $	0,32 (0,28-0,38)	0,28 (0,24-0,30)	14.0636	0,78 (0,27...1,29) b#	-0,15 (-0,37...0,08)
	HDL2	SM	36:2 to 42:1 $	0,33 (0,29-0,40)	0,28 (0,24-0,31)	19.2982	0,68 (0,34...1,01) c#	-0,24 (-0,38...-0,09) b#	0,31 (0,28-0,39)	0,30 (0,23-0,33)	0.460375	0,40 (-0,21…1,02)		HDL2	SM	36:2 to 42:1 $	0,33 (0,29-0,39)	0,27 (0,23-0,30)	21.1855	0,78 (0,32...1,25) b#	-0,26 (-0,47...-0,06) a
	HDL2	SM	36:2 to 42:3 £	0,31 (0,25-0,36)	0,24 (0,21-0,28)	26.6803	0,80 (0,49...1,11) c#	-0,39 (-0,51...-0,27) c#	0,33 (0,29-0,38)	0,25 (0,22-0,31)	31.2253	0,91 (0,44…1,38) c#		HDL2	SM	36:2 to 42:3	0,26 (0,23-0,33)	0,24 (0,21-0,28)	6.57354	0,68 (0,18...1,18) b#	-0,39 (-0,60...-0,18) c#
	HDL2	LPC	16:0 $	0,067 (0,060-0,079)	0,062 (0,055-0,074)	9.25325	0,37 (-0,05...0,78)	-0,11 (-0,31...0,10)	0,066 (0,057-0,079)	0,068 (0,059-0,081)	-4.09956	-0,20 (-0,77…0,37)		HDL2	LPC	16:0 $	0,069 (0,060-0,083)	0,063 (0,055-0,074)	10.2236	0,46 (-0,08...0,99)	-0,04 (-0,31...0,23)
	HDL2	LPC	18:0 $	0,040 (0,036-0,048)	0,041 (0,036-0,046)	-4.58937	-0,10 (-0,49...0,29)	-0,02 (-0,22...0,18)	0,040 (0,036-0,046)	0,043 (0,037-0,049)	-6.97674	-0,32 (-0,85…0,21)		HDL2	LPC	18:0 $	0,041 (0,033-0,048)	0,041 (0,035-0,047)	0.2457	-0,04 (-0,55...0,48)	-0,06 (-0,34...0,21)
	HDL2	LPC	18:1 $	0,017 (0,015-0,021)	0,019 (0,016-0,023)	-8.51064	-0,41 (-0,83...0,00)	0,24 (0,05...0,42) a#	0,017 (0,015-0,020)	0,019 (0,017-0,024)	-7.97872	-0,34 (-0,88…0,19)		HDL2	LPC	18:1 $	0,017 (0,014-0,022)	0,019 (0,016-0,022)	-9.57447	-0,33 (-0,91...0,26)	0,25 (-0,01...0,52)
	HDL2	LPC	18:2 $	0,012 (0,010-0,016)	0,015 (0,012-0,020)	-16.4384	-0,60 (-1,02...-0,18) b#	0,09 (-0,12...0,29)	0,014 (0,009-0,018)	0,016 (0,012-0,019)	-9.43396	-0,43 (-0,93…0,08)		HDL2	LPC	18:2 $	0,012 (0,010-0,016)	0,014 (0,012-0,019)	-16.7832	-0,58 (-1,18...0,03)	0,06 (-0,23...0,36)
	HDL2	LPC	16:0 to 18:0 $	1,72 (1,55-1,91)	1,54 (1,43-1,69)	11.2248	0,67 (0,33...1,01) c#	-0,13 (-0,31...0,06)	1,73 (1,52-1,93)	1,61 (1,52-1,86)	7.04286	0,12 (-0,44…0,68)		HDL2	LPC	16:0 to 18:0 $	1,74 (1,51-1,90)	1,57 (1,45-1,68)	11.1919	0,64 (0,21...1,08) b#	0,03 (-0,20...0,26)
	HDL2	LPC	16:0 to 18:1 $	3,92 (3,43-4,60)	3,29 (2,82-3,76)	19.285	0,89 (0,52...1,25) c#	-0,41 (-0,57...-0,25) c#	3,79 (3,26-4,53)	3,69 (3,07-4,24)	2.93351	0,21 (-0,32…0,75)		HDL2	LPC	16:0 to 18:1 $	3,94 (3,46-4,76)	3,39 (2,80-3,84)	16.3034	0,81 (0,29...1,33) b#	-0,37 (-0,58...-0,16) b#
	HDL2	LPC	16:0 to 18:2 $	5,49 (4,38-7,22)	4,16 (3,50-5,24)	31.8062	0,88 (0,50...1,26) c#	-0,16 (-0,38...0,07)	4,94 (3,73-7,28)	4,53 (3,81-5,87)	9.03394	0,34 (-0,19…0,87)		HDL2	LPC	16:0 to 18:2 $	5,62 (4,60-7,20)	4,22 (3,52-5,34)	33.0705	0,89 (0,36...1,42) b#	-0,08 (-0,37...0,20)
	HDL2	LPC	18:0 to 18:1 $	2,31 (2,05-2,61)	2,10 (1,86-2,33)	10.1547	0,51 (0,12...0,91) a#	-0,38 (-0,53...-0,24) c#	2,23 (2,12-2,49)	2,17 (1,87-2,51)	2.4763	0,17 (-0,38…0,72)		HDL2	LPC	18:0 to 18:1 $	2,36 (1,98-2,79)	2,10 (1,89-2,30)	12.3732	0,47 (-0,10...1,05)	-0,45 (-0,64...-0,27) c#
	HDL2	LPC	18:0 to 18:2 $	3,18 (2,59-3,98)	2,63 (2,30-3,18)	21.0905	0,71 (0,31...1,11) b#	-0,13 (-0,35...0,09)	2,93 (2,44-4,08)	2,68 (2,32-3,42)	9.06719	0,34 (-0,17…0,86)		HDL2	LPC	18:0 to 18:2 $	3,31 (2,84-3,71)	2,65 (2,32-3,22)	25.0085	0,72 (0,16...1,29) a#	-0,12 (-0,41...0,17)
	HDL3	PC	16:0/18:1 $	0,860 (0,804-0,972)	0,873 (0,791-0,951)	-1.47749	0,17 (-0,21...0,55)	0,10 (-0,10...0,30)	0,854 (0,751-0,963)	0,829 (0,760-0,964)	3.04054	0,02 (-0,54…0,58)		HDL3	PC	16:0/18:1 $	0,876 (0,798-0,985)	0,880 (0,813-0,941)	-0.477381	0,26 (-0,22...0,73)	0,23 (0,00...0,47)
	HDL3	PC	16:0/18:2	1,078 (0,967-1,215)	1,231 (1,070-1,378)	-12.4117	-0,66 (-1,02...-0,30) c#	0,28 (0,12...0,43) c#	1,032 (0,898-1,214)	1,140 (1,021-1,255)	-9.46657	-0,36 (-0,90…0,17)		HDL3	PC	16:0/18:2	1,140 (1,013-1,220)	1,231 (1,134-1,423)	-7.40801	-0,74 (-1,24...-0,24) b#	0,34 (0,14...0,54) b#
	HDL3	PC	18:0/18:1 $	0,205 (0,186-0,242)	0,196 (0,165-0,235)	4.38105	0,25 (-0,10...0,60)	0,02 (-0,18...0,22)	0,204 (0,191-0,230)	0,195 (0,163-0,224)	4.55943	0,22 (-0,31…0,74)		HDL3	PC	18:0/18:1 $	0,214 (0,182-0,257)	0,197 (0,166-0,238)	8.79959	0,37 (-0,07...0,81)	-0,01 (-0,26...0,24)
	HDL3	PC	18:0/18:2	0,670 (0,591-0,787)	0,793 (0,690-0,834)	-15.4661	-0,62 (-0,96...-0,28) c#	0,20 (0,04...0,36) a#	0,670 (0,574-0,799)	0,692 (0,619-0,794)	-3.19272	-0,18 (-0,71…0,35)		HDL3	PC	18:0/18:2 £	0,690 (0,620-0,760)	0,794 (0,685-0,838)	-13.0982	-0,62 (-1,09...-0,15) a#	0,20 (-0,01...0,41)
	HDL3	PC	16:0/18:1 to 16:0/18:2 $	0,81 (0,70-0,92)	0,70 (0,64-0,77)	15.9362	0,78 (0,43...1,12) c#	-0,20 (-0,39...-0,01) a	0,79 (0,68-1,00)	0,75 (0,66-0,83)	5.22477	0,47 (-0,10…1,04)		HDL3	PC	16:0/18:1 to 16:0/18:2 $	0,82 (0,71-0,89)	0,71 (0,64-0,77)	16.5485	0,96 (0,51...1,41) c#	-0,13 (-0,40...0,15)
	HDL3	PC	18:0/18:1 to 18:0/18:2	0,32 (0,27-0,36)	0,27 (0,21-0,31)	18.066	0,76 (0,40...1,12) c#	-0,14 (-0,36...0,07)	0,32 (0,28-0,35)	0,29 (0,22-0,33)	8.62069	0,38 (-0,20…0,96)		HDL3	PC	18:0/18:1 to 18:0/18:2 £	0,32 (0,26-0,37)	0,28 (0,21-0,31)	13.4912	0,83 (0,35...1,30) b#	-0,14 (-0,41...0,13)
	HDL3	PC	18:0/20:3 £	0,179 (0,153-0,205)	0,167 (0,138-0,190)	7.26291	0,46 (0,06...0,85) a	-0,32 (-0,53...-0,12) b#	0,177 (0,155-0,208)	0,158 (0,136-0,184)	12.2462	0,79 (0,24…1,34) b#		HDL3	PC	18:0/20:3	0,178 (0,144-0,202)	0,167 (0,140-0,187)	6.72269	0,46 (-0,03...0,94)	-0,22 (-0,50...0,06)
	HDL3	PC	16:0/18:2 to 18:0/20:3 $	6,00 (5,21-7,22)	7,59 (6,03-9,10)	-20.8762	-0,78 (-1,16...-0,41) c#	0,42 (0,24...0,60) c#	5,87 (4,90-7,08)	7,51 (6,03-8,65)	-21.8036	-0,86 (-1,37…-0,34) b#		HDL3	PC	16:0/18:2 to 18:0/20:3 $	6,35 (5,44-7,41)	7,59 (6,22-9,12)	-16.2838	-0,87 (-1,35...-0,39) c#	0,41 (0,14...0,68) b#
	HDL3	PC	18:0/18:2 to 18:0/20:3 $	3,88 (3,35-4,46)	4,55 (4,01-5,59)	-14.6827	-0,88 (-1,25...-0,51) c#	0,43 (0,24...0,61) c#	3,61 (3,12-4,47)	4,52 (3,96-5,18)	-20.0836	-0,79 (-1,32…-0,25) b#		HDL3	PC	18:0/18:2 to 18:0/20:3 $	4,11 (3,47-4,48)	4,72 (4,03-5,57)	-12.8362	-0,94 (-1,43...-0,45) c#	0,37 (0,10...0,64) b#
	HDL3	PC	18:0/20:4 $	0,329 (0,289-0,369)	0,328 (0,289-0,384)	0.305157	-0,13 (-0,52...0,27)	-0,11 (-0,30...0,08)	0,366 (0,302-0,420)	0,318 (0,270-0,351)	15.2249	0,73 (0,21…1,24) b#		HDL3	PC	18:0/20:4 $	0,307 (0,268-0,347)	0,321 (0,283-0,350)	-4.33562	-0,06 (-0,54...0,43)	-0,11 (-0,35...0,12)
	HDL3	PC	16:0/18:2 to 18:0/20:4 £	3,46 (2,73-4,03)	3,71 (3,01-4,77)	-6.66361	-0,34 (-0,73...0,05)	0,25 (0,08...0,43) b#	2,76 (2,38-3,75)	3,62 (3,06-4,35)	-23.8342	-0,75 (-1,26…-0,25) b#		HDL3	PC	16:0/18:2 to 18:0/20:4 $	3,63 (3,32-4,10)	3,89 (3,22-4,76)	-6.5761	-0,45 (-0,93...0,04)	0,33 (0,10...0,56) b#
	HDL3	PC	18:0/18:2 to 18:0/20:4 £	2,14 (1,71-2,50)	2,37 (2,04-2,68)	-9.8768	-0,37 (-0,75...0,01)	0,24 (0,07...0,40) b#	1,84 (1,58-2,23)	2,27 (2,02-2,62)	-19.2	-0,75 (-1,25…-0,24) b#		HDL3	PC	18:0/18:2 to 18:0/20:4	2,35 (2,04-2,68)	2,44 (2,14-2,70)	-3.5424	-0,47 (-0,96...0,02)	0,26 (0,04...0,47) a
	HDL3	PC	16:0/16:1 $	0,070 (0,052-0,086)	0,055 (0,046-0,075)	28.4404	0,71 (0,37...1,05) c#	0,01 (-0,21...0,23)	0,057 (0,047-0,075)	0,057 (0,046-0,081)	1.59292	-0,13 (-0,69…0,44)		HDL3	PC	16:0/16:1 $	0,077 (0,066-0,094)	0,056 (0,049-0,076)	37.3214	0,91 (0,51...1,31) c#	0,11 (-0,14...0,35)
	HDL3	PC	35:2 $	0,023 (0,019-0,027)	0,027 (0,023-0,035)	-16.2362	-0,71 (-1,07...-0,36) c#	0,30 (0,14...0,47) c#	0,023 (0,018-0,026)	0,024 (0,020-0,027)	-2.1097	-0,33 (-0,87…0,22)		HDL3	PC	35:2 $	0,022 (0,019-0,029)	0,027 (0,024-0,034)	-20.2206	-0,82 (-1,25...-0,40) c#	0,27 (0,03...0,50) a
	HDL3	SM	34:1 to 34:2	2,74 (2,51-2,96)	2,91 (2,73-3,20)	-5.84215	-0,59 (-0,94...-0,24) b#	0,43 (0,28...0,59) c#	2,78 (2,61-2,98)	3,00 (2,47-3,19)	-7.49542	-0,17 (-0,71…0,38)		HDL3	SM	34:1 to 34:2	2,73 (2,42-3,01)	2,89 (2,69-3,20)	-5.4985	-0,50 (-0,99...-0,01) a	0,45 (0,24...0,66) c#
	HDL3	SM	34:2 to 42:1 $	0,60 (0,52-0,71)	0,55 (0,50-0,63)	9.55148	0,17 (-0,22...0,55)	0,12 (-0,04...0,28)	0,58 (0,49-0,64)	0,53 (0,48-0,70)	8.51303	-0,08 (-0,70…0,53)		HDL3	SM	34:2 to 42:1 $	0,61 (0,53-0,78)	0,53 (0,50-0,59)	14.0634	0,18 (-0,33...0,68)	0,06 (-0,13...0,25)
	HDL3	SM	36:1 to 36:2	1,85 (1,73-1,97)	1,90 (1,70-2,07)	-2.55775	-0,07 (-0,46...0,33)	0,05 (-0,12...0,21)	1,87 (1,68-1,97)	1,95 (1,77-2,00)	-4.51894	-0,28 (-0,86…0,29)		HDL3	SM	36:1 to 36:2	1,84 (1,73-1,97)	1,90 (1,73-2,11)	-3.17477	0,07 (-0,43...0,58)	-0,01 (-0,21...0,19)
	HDL3	SM	36:2 to 34:1 $	0,26 (0,23-0,29)	0,24 (0,21-0,26)	11.2197	0,63 (0,29...0,98) c#	-0,41 (-0,58...-0,24) c#	0,26 (0,24-0,28)	0,22 (0,20-0,27)	17.3267	0,73 (0,19…1,26) b#		HDL3	SM	36:2 to 34:1 $	0,26 (0,22-0,29)	0,23 (0,22-0,26)	10.0518	0,55 (0,08...1,03) a	-0,32 (-0,53...-0,11) b#
	HDL3	SM	36:2 to 40:1 $	0,48 (0,44-0,58)	0,44 (0,40-0,50)	9.24294	0,35 (-0,04...0,74)	0,05 (-0,12...0,22)	0,49 (0,42-0,58)	0,43 (0,37-0,48)	13.516	0,58 (0,02…1,14) a		HDL3	SM	36:2 to 40:1 $	0,49 (0,43-0,57)	0,44 (0,39-0,48)	10.9642	0,41 (-0,12...0,94)	0,15 (-0,03...0,33)
	HDL3	SM	36:2 to 42:1 $	0,44 (0,38-0,49)	0,39 (0,34-0,46)	13.594	0,27 (-0,10...0,64)	0,07 (-0,09...0,23)	0,43 (0,36-0,48)	0,36 (0,32-0,50)	17.0919	0,32 (-0,25…0,88)		HDL3	SM	36:2 to 42:1 $	0,45 (0,37-0,49)	0,36 (0,34-0,45)	23.9209	0,27 (-0,22...0,77)	0,07 (-0,13...0,28)
	HDL3	SM	36:2 to 42:3 $	0,43 (0,37-0,50)	0,41 (0,38-0,46)	4.89816	0,42 (0,04...0,80) a	-0,11 (-0,30...0,08)	0,46 (0,37-0,50)	0,40 (0,38-0,46)	14.8632	0,46 (-0,11…1,03)		HDL3	SM	36:2 to 42:3 $	0,42 (0,37-0,49)	0,41 (0,38-0,46)	2.11422	0,22 (-0,30...0,74)	0,10 (-0,11...0,32)
	HDL3	LPC	16:0 $	0,038 (0,031-0,046)	0,036 (0,031-0,045)	5.55556	0,04 (-0,37...0,45)	0,16 (-0,04...0,35)	0,032 (0,025-0,037)	0,039 (0,031-0,049)	-18.3673	-0,83 (-1,37…-0,29) b#		HDL3	LPC	16:0 $	0,041 (0,035-0,054)	0,037 (0,034-0,048)	9.94624	0,15 (-0,35...0,65)	0,09 (-0,15...0,34)
	HDL3	LPC	18:0 $	0,023 (0,018-0,027)	0,022 (0,019-0,028)	2.69058	-0,21 (-0,61...0,19)	0,16 (-0,03...0,35)	0,018 (0,014-0,023)	0,024 (0,019-0,029)	-22.8814	-0,83 (-1,34…-0,32) b#		HDL3	LPC	18:0 $	0,024 (0,019-0,029)	0,022 (0,020-0,029)	5.80357	-0,10 (-0,61...0,41)	0,03 (-0,22...0,27)
	HDL3	LPC	18:1 $	0,012 (0,010-0,016)	0,013 (0,011-0,016)	-10.5263	-0,30 (-0,69...0,09)	0,23 (0,05...0,41) a#	0,011 (0,008-0,013)	0,014 (0,011-0,018)	-20	-0,78 (-1,28…-0,29) b#		HDL3	LPC	18:1 $	0,013 (0,010-0,018)	0,013 (0,012-0,016)	-5.97015	-0,20 (-0,71...0,31)	0,17 (-0,08...0,42)
	HDL3	LPC	18:2 $	0,008 (0,006-0,010)	0,010 (0,008-0,011)	-17.8947	-0,57 (-0,97...-0,18) b#	0,28 (0,13...0,42) c#	0,008 (0,006-0,009)	0,010 (0,008-0,011)	-26.4706	-0,87 (-1,31…-0,43) c#		HDL3	LPC	18:2 $	0,008 (0,006-0,011)	0,010 (0,008-0,011)	-20.4082	-0,55 (-1,04...-0,06) a	0,17 (-0,05...0,39)
	HDL3	LPC	16:0 to 18:0 $	1,73 (1,59-1,87)	1,60 (1,52-1,72)	8.3375	0,54 (0,19...0,89) b#	-0,04 (-0,21...0,14)	1,69 (1,52-1,87)	1,67 (1,58-1,81)	1.20705	-0,08 (-0,64…0,47)		HDL3	LPC	16:0 to 18:0 $	1,77 (1,60-1,87)	1,61 (1,55-1,74)	10.059	0,56 (0,12...1,00) a#	0,08 (-0,14...0,30)
	HDL3	LPC	16:0 to 18:1 $	3,01 (2,69-3,35)	2,73 (2,37-3,12)	10.4582	0,69 (0,32...1,07) c#	-0,21 (-0,39...-0,04) a	2,85 (2,56-3,20)	2,95 (2,66-3,07)	-3.18683	0,09 (-0,45…0,62)		HDL3	LPC	16:0 to 18:1 £	3,18 (2,87-3,58)	2,77 (2,40-3,14)	15.0246	0,62 (0,15...1,10) a#	-0,21 (-0,43...0,01)
	HDL3	LPC	16:0 to 18:2 $	5,04 (4,19-5,57)	3,77 (3,33-4,74)	33.5126	0,85 (0,53...1,17) c#	-0,21 (-0,39...-0,02) a	4,31 (3,67-5,08)	4,09 (3,27-5,26)	5.3244	0,21 (-0,34…0,75)		HDL3	LPC	16:0 to 18:2	5,23 (4,54-5,64)	3,83 (3,30-4,82)	36.6057	0,75 (0,37...1,14) c#	-0,09 (-0,30...0,13)
	HDL3	LPC	18:0 to 18:1 $	1,75 (1,55-1,95)	1,67 (1,47-1,91)	4.86094	0,26 (-0,15...0,66)	-0,19 (-0,33...-0,04) a#	1,73 (1,49-1,88)	1,67 (1,54-1,86)	3.80278	0,15 (-0,36…0,66)		HDL3	LPC	18:0 to 18:1 $	1,82 (1,55-2,04)	1,67 (1,52-1,89)	9.30832	0,22 (-0,33...0,77)	-0,30 (-0,46...-0,13) b#
	HDL3	LPC	18:0 to 18:2	2,78 (2,45-3,20)	2,43 (2,06-2,69)	14.3409	0,66 (0,29...1,04) b#	-0,22 (-0,40...-0,05) a#	2,56 (2,35-2,94)	2,42 (2,07-2,85)	5.89549	0,31 (-0,22…0,83)		HDL3	LPC	18:0 to 18:2 $	2,92 (2,48-3,26)	2,42 (2,06-2,79)	20.5088	0,66 (0,19...1,13) b#	-0,21 (-0,41...-0,01) a
	HDL2	PC	32:0	0,070 (0,062-0,080)	0,073 (0,065-0,082)	-3.30124	0,11 (-0,35...0,57)	-0,01 (-0,19...0,17)	0,075 (0,067-0,084)	0,069 (0,060-0,083)	9.31587	0,33 (-0,21…0,88)		HDL2	PC	32:0 $	0,070 (0,061-0,083)	0,073 (0,066-0,082)	-3.30124	-0,03 (-0,69...0,63)	0,17 (-0,03...0,36)
	HDL3	SM	41:1	0,031 (0,028-0,035)	0,035 (0,032-0,041)	-10.8883	-0,35 (-0,71...0,00)	0,09 (-0,07...0,26)	0,032 (0,029-0,037)	0,032 (0,029-0,034)	1.90476	0,12 (-0,41…0,65)		HDL3	SM	41:1	0,031 (0,029-0,035)	0,035 (0,032-0,042)	-12.2507	-0,49 (-0,90...-0,08) a	0,02 (-0,14...0,19)
	HDL3	SM	42:1	0,055 (0,050-0,060)	0,061 (0,055-0,068)	-10.509	-0,45 (-0,79...-0,11) b#	-0,07 (-0,22...0,08)	0,058 (0,054-0,063)	0,056 (0,050-0,063)	3.41113	0,32 (-0,23…0,87)		HDL3	SM	42:1	0,053 (0,049-0,059)	0,060 (0,055-0,068)	-11.5894	-0,49 (-0,90...-0,09) a	0,03 (-0,15...0,20)
	HDL2	PC	33:1 $	0,025 (0,017-0,035)	0,025 (0,019-0,031)	-0.403226	0,15 (-0,23...0,52)	0,15 (-0,04...0,34)	0,021 (0,016-0,032)	0,026 (0,018-0,033)	-17.4419	-0,07 (-0,62…0,49)		HDL2	PC	33:1 £	0,025 (0,020-0,034)	0,026 (0,021-0,032)	-1.17647	-0,02 (-0,56...0,52)	0,21 (-0,05...0,46)
	HDL2	PC	33:2 $	0,013 (0,010-0,017)	0,016 (0,012-0,020)	-15.8228	-0,36 (-0,75...0,03)	0,23 (0,05...0,41) a#	0,013 (0,010-0,016)	0,014 (0,011-0,018)	-8.4507	-0,26 (-0,87…0,36)		HDL2	PC	33:2 $	0,013 (0,011-0,019)	0,017 (0,014-0,020)	-21.0843	-0,59 (-1,15...-0,03) a	0,24 (-0,01...0,48)
	HDL2	PC	35:1 $	0,022 (0,018-0,028)	0,022 (0,018-0,027)	0.45045	-0,04 (-0,42...0,35)	0,21 (0,01...0,41) a	0,023 (0,019-0,027)	0,020 (0,017-0,029)	13	0,22 (-0,38…0,83)		HDL2	PC	35:1 £	0,022 (0,017-0,030)	0,022 (0,020-0,029)	-0.45045	-0,17 (-0,72...0,39)	0,27 (0,00...0,53)
	HDL2	PC	38:8 $	0,011 (0,007-0,016)	0,008 (0,006-0,014)	39.4737	0,20 (-0,18...0,57)	-0,16 (-0,33...0,01)	0,011 (0,007-0,018)	0,010 (0,006-0,015)	10.5263	0,29 (-0,23…0,82)		HDL2	PC	38:8 $	0,010 (0,006-0,015)	0,007 (0,005-0,012)	31.5068	0,11 (-0,43...0,65)	-0,17 (-0,38...0,05)
	HDL2	PC	40:6 $	0,209 (0,175-0,257)	0,165 (0,134-0,221)	26.2553	0,42 (0,05...0,78) a	-0,30 (-0,45...-0,15) c#	0,219 (0,198-0,277)	0,159 (0,144-0,228)	38.1073	0,78 (0,27…1,28) b#		HDL2	PC	40:6 $	0,187 (0,146-0,257)	0,157 (0,132-0,211)	19.2112	0,22 (-0,29...0,72)	-0,21 (-0,42...0,00) a
	HDL2	PC	32:2 $	0,023 (0,018-0,028)	0,022 (0,017-0,028)	4.5045	0,17 (-0,21...0,55)	-0,14 (-0,32...0,03)	0,023 (0,017-0,031)	0,022 (0,017-0,028)	4.14747	0,10 (-0,40…0,59)		HDL2	PC	32:2 $	0,024 (0,019-0,028)	0,023 (0,019-0,028)	1.28205	0,02 (-0,51...0,55)	-0,09 (-0,34...0,16)
	HDL2	PC	34:3 $	0,090 (0,077-0,110)	0,088 (0,077-0,102)	2.62857	0,23 (-0,15...0,61)	0,02 (-0,18...0,21)	0,083 (0,069-0,094)	0,087 (0,076-0,101)	-4.83871	-0,16 (-0,63…0,31)		HDL2	PC	34:3 $	0,103 (0,079-0,121)	0,091 (0,078-0,106)	13.4807	0,32 (-0,20...0,85)	0,03 (-0,23...0,29)
	HDL2	PC	36:3 $	0,743 (0,622-0,858)	0,763 (0,672-0,834)	-2.6333	0,04 (-0,34...0,43)	-0,05 (-0,27...0,18)	0,728 (0,637-0,860)	0,711 (0,602-0,748)	2.34781	0,52 (0,00…1,04)		HDL2	PC	36:3 $	0,743 (0,600-0,856)	0,768 (0,685-0,861)	-3.26695	-0,15 (-0,65...0,36)	0,12 (-0,16...0,40)
	HDL2	PC	36:4 $	0,889 (0,797-1,010)	0,891 (0,785-1,003)	-0.246969	0,03 (-0,37...0,42)	-0,12 (-0,32...0,07)	0,955 (0,872-1,092)	0,848 (0,751-0,902)	12.6224	0,98 (0,47…1,49) c#		HDL2	PC	36:4 $	0,806 (0,743-0,910)	0,889 (0,756-0,988)	-9.28531	-0,25 (-0,72...0,23)	-0,03 (-0,29...0,23)
	HDL2	PC	40:7 $	0,026 (0,021-0,033)	0,029 (0,022-0,036)	-11.3793	-0,28 (-0,67...0,11)	0,09 (-0,09...0,28)	0,026 (0,024-0,032)	0,024 (0,017-0,031)	8.67769	0,11 (-0,47…0,69)		HDL2	PC	40:7 $	0,026 (0,017-0,039)	0,028 (0,020-0,039)	-8.57143	-0,26 (-0,81...0,29)	0,16 (-0,07...0,40)
	HDL2	SM	41:2 $	0,035 (0,027-0,046)	0,040 (0,034-0,046)	-12.2195	-0,39 (-0,76...-0,03) a	0,26 (0,11...0,40) b#	0,036 (0,030-0,045)	0,036 (0,027-0,045)	-0.557103	0,38 (-0,20…0,96)		HDL2	SM	41:2 £	0,035 (0,026-0,041)	0,040 (0,033-0,046)	-11.9403	-0,67 (-1,16...-0,18) b#	0,34 (0,16...0,53) c#
	HDL2	SM	34:1 $	0,211 (0,182-0,253)	0,230 (0,209-0,258)	-8.27526	-0,38 (-0,76...-0,01) a	0,12 (-0,05...0,28)	0,247 (0,204-0,286)	0,226 (0,202-0,255)	9.05877	0,50 (-0,04…1,04)		HDL2	SM	34:1	0,207 (0,173-0,233)	0,234 (0,213-0,254)	-11.5713	-0,82 (-1,26...-0,37) c#	0,39 (0,21...0,58) c#
	HDL2	SM	34:2 $	0,045 (0,040-0,052)	0,045 (0,039-0,050)	1.33929	0,01 (-0,35...0,37)	-0,10 (-0,31...0,11)	0,049 (0,042-0,060)	0,040 (0,035-0,048)	21.5881	0,94 (0,46…1,42) c#		HDL2	SM	34:2 £	0,043 (0,038-0,047)	0,045 (0,038-0,050)	-2.90828	-0,35 (-0,79...0,09)	0,09 (-0,18...0,36)
	HDL2	SM	36:1 $	0,067 (0,060-0,081)	0,068 (0,061-0,075)	-1.47493	-0,13 (-0,49...0,23)	-0,05 (-0,24...0,14)	0,078 (0,071-0,088)	0,063 (0,051-0,073)	25.12	1,04 (0,52…1,56) c#		HDL2	SM	36:1 £	0,063 (0,053-0,067)	0,066 (0,060-0,074)	-5.29501	-0,52 (-0,98...-0,05) a	0,20 (-0,04...0,43)
	HDL2	SM	36:2 $	0,031 (0,026-0,037)	0,028 (0,024-0,031)	9.71223	0,23 (-0,12...0,59)	-0,21 (-0,39...-0,03) a	0,036 (0,030-0,040)	0,025 (0,022-0,032)	42.8	1,17 (0,72…1,63) c#		HDL2	SM	36:2 $	0,028 (0,024-0,031)	0,027 (0,023-0,030)	5.61798	-0,15 (-0,65...0,35)	-0,03 (-0,28...0,22)
	HDL2	SM	40:1 $	0,089 (0,079-0,100)	0,095 (0,087-0,109)	-7.03043	-0,19 (-0,56...0,18)	-0,08 (-0,24...0,09)	0,099 (0,082-0,128)	0,092 (0,079-0,102)	7.74264	0,66 (0,13…1,19) a		HDL2	SM	40:1 $	0,084 (0,073-0,098)	0,098 (0,090-0,110)	-14.8676	-0,80 (-1,25...-0,35) c#	0,11 (-0,11...0,32)
	HDL2	SM	41:1 $	0,044 (0,038-0,058)	0,046 (0,042-0,056)	-3.69565	-0,21 (-0,58...0,16)	0,03 (-0,13...0,18)	0,051 (0,042-0,065)	0,045 (0,038-0,051)	14.1256	0,63 (0,10…1,15) a		HDL2	SM	41:1 $	0,039 (0,035-0,050)	0,048 (0,042-0,057)	-18.5263	-0,74 (-1,25...-0,24) b#	0,22 (0,02...0,43) a
	HDL2	SM	42:1 $	0,090 (0,076-0,112)	0,105 (0,093-0,114)	-14.7059	-0,46 (-0,83...-0,08) a#	0,03 (-0,15...0,21)	0,113 (0,089-0,138)	0,098 (0,073-0,108)	15.7949	0,77 (0,22…1,32) b#		HDL2	SM	42:1 $	0,088 (0,068-0,095)	0,106 (0,094-0,114)	-17.0113	-0,91 (-1,38...-0,44) c#	0,23 (0,02...0,44) a
	HDL2	SM	42:3 $	0,101 (0,085-0,120)	0,112 (0,099-0,128)	-9.38338	-0,58 (-0,95...-0,20) b#	0,19 (0,02...0,36) a	0,104 (0,093-0,125)	0,096 (0,083-0,110)	7.78008	0,51 (-0,07…1,10)		HDL2	SM	42:3 $	0,099 (0,082-0,120)	0,110 (0,096-0,123)	-10.0909	-0,67 (-1,18...-0,16) a#	0,30 (0,11...0,49) b#
	HDL3	PC	33:1 $	0,014 (0,011-0,018)	0,013 (0,010-0,017)	9.16031	0,10 (-0,31...0,50)	0,05 (-0,13...0,23)	0,011 (0,010-0,014)	0,014 (0,011-0,017)	-17.037	-0,63 (-1,22…-0,03) a		HDL3	PC	33:1 £	0,017 (0,013-0,020)	0,014 (0,011-0,020)	23.5714	0,24 (-0,19...0,67)	-0,02 (-0,25...0,21)
	HDL3	PC	32:2 $	0,014 (0,012-0,017)	0,014 (0,012-0,017)	-2.12766	-0,08 (-0,44...0,28)	0,05 (-0,10...0,21)	0,013 (0,010-0,016)	0,013 (0,011-0,017)	-3.78788	-0,26 (-0,76…0,25)		HDL3	PC	32:2 $	0,016 (0,013-0,018)	0,014 (0,013-0,018)	9.09091	-0,10 (-0,58...0,37)	0,05 (-0,16...0,26)
	HDL3	PC	34:3 $	0,059 (0,050-0,069)	0,060 (0,051-0,071)	-2.15589	0,04 (-0,34...0,41)	0,05 (-0,14...0,24)	0,051 (0,046-0,057)	0,059 (0,048-0,069)	-13.6054	-0,55 (-1,08…-0,02) a		HDL3	PC	34:3 $	0,067 (0,058-0,081)	0,063 (0,055-0,072)	5.72337	0,28 (-0,19...0,75)	0,05 (-0,18...0,28)
	HDL3	PC	36:3 $	0,474 (0,424-0,518)	0,492 (0,429-0,534)	-3.75711	-0,01 (-0,40...0,37)	0,01 (-0,20...0,21)	0,474 (0,409-0,527)	0,453 (0,431-0,489)	4.5906	0,15 (-0,44…0,73)		HDL3	PC	36:3 $	0,466 (0,436-0,530)	0,499 (0,431-0,549)	-6.55179	0,01 (-0,49...0,50)	0,11 (-0,14...0,35)
	HDL3	PC	36:4 $	0,561 (0,519-0,631)	0,586 (0,522-0,656)	-4.23136	-0,22 (-0,61...0,17)	0,11 (-0,08...0,29)	0,607 (0,535-0,677)	0,597 (0,535-0,627)	1.59102	0,28 (-0,24…0,81)		HDL3	PC	36:4 $	0,542 (0,494-0,607)	0,577 (0,518-0,622)	-5.93132	-0,16 (-0,64...0,33)	0,15 (-0,07...0,37)
	HDL3	SM	34:1 $	0,089 (0,081-0,099)	0,100 (0,092-0,109)	-10.8891	-0,78 (-1,12...-0,43) c#	0,39 (0,23...0,55) c#	0,091 (0,083-0,103)	0,089 (0,078-0,101)	2.46914	0,19 (-0,37…0,74)		HDL3	SM	34:1 $	0,088 (0,082-0,098)	0,098 (0,092-0,109)	-10.7724	-0,80 (-1,22...-0,39) c#	0,47 (0,29...0,65) c#
	HDL3	SM	34:2 $	0,032 (0,030-0,036)	0,034 (0,031-0,038)	-6.10465	-0,39 (-0,76...-0,03) a	0,09 (-0,08...0,25)	0,032 (0,029-0,036)	0,032 (0,029-0,035)	-1.24611	0,31 (-0,24…0,87)		HDL3	SM	34:2 £	0,032 (0,030-0,035)	0,034 (0,031-0,038)	-6.72515	-0,44 (-0,90...0,01)	0,13 (-0,07...0,32)
	HDL3	SM	36:1 $	0,044 (0,037-0,046)	0,044 (0,040-0,049)	0	-0,17 (-0,55...0,22)	0,00 (-0,18...0,18)	0,045 (0,038-0,047)	0,038 (0,035-0,043)	16.4921	0,74 (0,23…1,26) b#		HDL3	SM	36:1 $	0,041 (0,037-0,045)	0,044 (0,039-0,049)	-5.05747	-0,10 (-0,55...0,36)	0,10 (-0,13...0,32)
	HDL3	SM	36:2 $	0,024 (0,021-0,026)	0,024 (0,021-0,027)	0	-0,14 (-0,52...0,24)	0,00 (-0,18...0,18)	0,024 (0,020-0,028)	0,020 (0,019-0,023)	21.393	0,72 (0,19…1,24) b#		HDL3	SM	36:2 $	0,023 (0,020-0,025)	0,023 (0,020-0,027)	-1.28755	-0,22 (-0,71...0,27)	0,14 (-0,09...0,36)
	HDL3	SM	42:3 $	0,052 (0,047-0,061)	0,056 (0,050-0,064)	-7.34767	-0,56 (-0,95...-0,18) b#	0,11 (-0,08...0,30)	0,052 (0,047-0,062)	0,049 (0,046-0,054)	5.87045	0,23 (-0,33…0,79)		HDL3	SM	42:3 $	0,051 (0,046-0,060)	0,056 (0,050-0,062)	-8.63309	-0,46 (-0,96...0,04)	0,02 (-0,17...0,21)
	HDL2	PC	32:0 to 40:6 $	0,33 (0,26-0,41)	0,41 (0,33-0,54)	-18.2891	-0,38 (-0,76...0,01)	0,29 (0,15...0,44) c#	0,34 (0,30-0,38)	0,40 (0,32-0,47)	-14.9472	-0,60 (-1,09…-0,11) a		HDL2	PC	32:0 to 40:6 $	0,37 (0,27-0,45)	0,45 (0,33-0,58)	-18.1094	-0,18 (-0,76...0,40)	0,27 (0,09...0,45) b#
	HDL2	PC	34:2 to 40:6 $	8,93 (7,79-10,92)	11,61 (8,69-16,17)	-23.034	-0,36 (-0,73...0,02)	0,17 (0,02...0,32) a	8,56 (7,03-10,43)	11,17 (8,18-13,36)	-23.3342	-0,63 (-1,11…-0,15) a#		HDL2	PC	34:2 to 40:6 $	9,95 (7,96-13,02)	13,48 (9,21-17,04)	-26.2126	-0,33 (-0,84...0,19)	0,12 (-0,09...0,32)
	HDL2	PC	36:2 to 40:6 $	5,80 (4,84-6,91)	7,47 (5,37-10,35)	-22.3489	-0,45 (-0,81...-0,09) a#	0,23 (0,07...0,39) b#	5,41 (4,75-6,65)	6,74 (5,07-8,59)	-19.781	-0,48 (-0,99…0,02)		HDL2	PC	36:2 to 40:6 $	6,28 (4,92-7,92)	8,46 (5,57-10,82)	-25.7107	-0,38 (-0,87...0,12)	0,17 (-0,05...0,39)
	HDL2	SM	34:1 to 42:1 $	2,30 (2,00-2,74)	2,28 (2,00-2,50)	0.749836	0,17 (-0,21...0,54)	0,10 (-0,08...0,28)	2,11 (1,89-2,44)	2,43 (2,19-2,77)	-13.3555	-0,60 (-1,19…-0,02) a		HDL2	SM	34:1 to 42:1 $	2,55 (1,96-3,07)	2,26 (2,01-2,46)	12.4404	0,44 (-0,09...0,98)	0,01 (-0,21...0,22)
	HDL2	SM	34:1 to 42:2 $	0,79 (0,69-0,93)	0,76 (0,68-0,85)	2.73238	0,17 (-0,21...0,56)	-0,04 (-0,24...0,17)	0,78 (0,69-0,92)	0,84 (0,75-0,90)	-7.23944	-0,08 (-0,62…0,47)		HDL2	SM	34:1 to 42:2 $	0,78 (0,61-0,94)	0,77 (0,69-0,88)	1.72436	-0,10 (-0,69...0,48)	0,02 (-0,25...0,28)
	HDL2	SM	34:2 to 42:2 $	0,16 (0,15-0,19)	0,15 (0,13-0,17)	8.1171	0,61 (0,26...0,96) b#	-0,30 (-0,52...-0,07) a#	0,16 (0,14-0,19)	0,15 (0,13-0,17)	5.58804	0,53 (0,02…1,04) a		HDL2	SM	34:2 to 42:2 $	0,16 (0,14-0,18)	0,15 (0,13-0,17)	6.12109	0,39 (-0,07...0,85)	-0,30 (-0,61...0,02)
	HDL2	SM	36:1 to 41:1 $	1,53 (1,30-1,74)	1,42 (1,30-1,57)	8.31275	0,02 (-0,36...0,40)	-0,04 (-0,19...0,11)	1,41 (1,25-1,59)	1,41 (1,21-1,58)	0.340546	0,07 (-0,51…0,66)		HDL2	SM	36:1 to 41:1 £	1,53 (1,26-1,79)	1,41 (1,29-1,56)	8.89426	0,19 (-0,28...0,66)	-0,01 (-0,23...0,22)
	HDL2	SM	36:1 to 42:2 $	0,25 (0,21-0,29)	0,23 (0,21-0,25)	8.88594	0,31 (-0,03...0,66)	-0,19 (-0,39...0,00)	0,25 (0,22-0,29)	0,22 (0,20-0,25)	13.4677	0,72 (0,21…1,24) b#		HDL2	SM	36:1 to 42:2 £	0,22 (0,19-0,27)	0,23 (0,21-0,25)	-1.32392	-0,07 (-0,54...0,40)	-0,01 (-0,29...0,26)
	HDL2	SM	36:2 to 41:1 $	0,69 (0,58-0,79)	0,60 (0,51-0,68)	15.6721	0,36 (0,00...0,73)	-0,19 (-0,35...-0,04) a#	0,69 (0,52-0,76)	0,58 (0,52-0,70)	18.1177	0,37 (-0,22…0,97)		HDL2	SM	36:2 to 41:1 £	0,65 (0,55-0,79)	0,59 (0,49-0,64)	10.1612	0,55 (0,05...1,04) a	-0,22 (-0,46...0,01)
	HDL2	SM	36:2 to 42:2 $	0,11 (0,09-0,13)	0,09 (0,08-0,11)	18.3696	0,65 (0,33...0,97) c#	-0,34 (-0,53...-0,16) c#	0,12 (0,10-0,14)	0,09 (0,08-0,11)	24.2489	0,95 (0,46…1,45) c#		HDL2	SM	36:2 to 42:2 $	0,10 (0,08-0,12)	0,09 (0,08-0,10)	7.08833	0,39 (-0,10...0,87)	-0,32 (-0,60...-0,03) a
	HDL3	PC	32:0 to 40:6 $	0,27 (0,21-0,34)	0,31 (0,25-0,40)	-12.3489	-0,25 (-0,64...0,15)	0,25 (0,11...0,40) b#	0,26 (0,21-0,29)	0,31 (0,22-0,36)	-18.0622	-0,55 (-1,05…-0,05) a		HDL3	PC	32:0 to 40:6 $	0,30 (0,22-0,37)	0,32 (0,25-0,41)	-6.00506	-0,07 (-0,60...0,46)	0,30 (0,10...0,50) b#
	HDL3	PC	34:2 to 40:6 $	9,13 (7,24-10,56)	11,76 (7,98-15,66)	-22.3446	-0,45 (-0,83...-0,06) a	0,23 (0,08...0,39) b#	7,91 (6,52-10,56)	10,53 (7,87-13,23)	-24.8881	-0,59 (-1,10…-0,09) a		HDL3	PC	34:2 to 40:6 $	10,02 (7,55-13,19)	12,20 (8,71-16,25)	-17.8722	-0,38 (-0,91...0,15)	0,24 (0,01...0,46) a
	HDL3	PC	36:2 to 40:6 $	5,75 (4,57-6,69)	7,24 (5,20-9,49)	-20.5702	-0,45 (-0,83...-0,07) a	0,21 (0,04...0,37) a#	4,96 (4,41-6,34)	6,42 (4,95-8,45)	-22.8509	-0,52 (-1,04…0,00) a		HDL3	PC	36:2 to 40:6 $	6,12 (4,83-7,72)	7,57 (5,30-9,74)	-19.1419	-0,35 (-0,88...0,17)	0,19 (-0,05...0,42)
	HDL3	SM	34:1 to 40:1 $	1,83 (1,64-2,22)	1,88 (1,68-2,15)	-2.71019	-0,22 (-0,60...0,15)	0,42 (0,27...0,57) c#	1,85 (1,65-2,14)	1,87 (1,61-2,11)	-0.712487	0,04 (-0,54…0,62)		HDL3	SM	34:1 to 40:1 $	1,85 (1,62-2,24)	1,86 (1,66-2,08)	-0.501294	-0,09 (-0,62...0,45)	0,46 (0,29...0,62) c#
	HDL3	SM	34:1 to 41:1 $	2,78 (2,41-3,16)	2,85 (2,55-3,17)	-2.24368	-0,21 (-0,55...0,14)	0,12 (-0,07...0,30)	2,79 (2,41-3,15)	2,91 (2,51-3,14)	-4.01115	0,09 (-0,46…0,65)		HDL3	SM	34:1 to 41:1 $	2,71 (2,37-3,11)	2,75 (2,54-3,10)	-1.33916	-0,08 (-0,50...0,34)	0,25 (0,11...0,38) c#
	HDL3	SM	34:1 to 42:1 $	1,59 (1,42-1,91)	1,65 (1,51-1,81)	-3.97724	-0,16 (-0,53...0,22)	0,35 (0,19...0,50) c#	1,59 (1,40-1,75)	1,63 (1,44-2,02)	-2.63933	-0,15 (-0,73…0,43)		HDL3	SM	34:1 to 42:1 $	1,65 (1,47-2,09)	1,61 (1,50-1,76)	2.61868	-0,09 (-0,59...0,41)	0,31 (0,12...0,50) b#
	HDL3	SM	34:1 to 42:2 $	0,59 (0,52-0,66)	0,62 (0,58-0,70)	-6.20491	-0,35 (-0,66...-0,04) a	0,42 (0,26...0,59) c#	0,61 (0,55-0,65)	0,59 (0,52-0,68)	1.90236	0,00 (-0,56…0,57)		HDL3	SM	34:1 to 42:2 $	0,58 (0,52-0,66)	0,61 (0,58-0,68)	-5.05646	-0,45 (-0,85...-0,05) a	0,56 (0,33...0,79) c#
	HDL3	SM	34:2 to 40:1 $	0,69 (0,60-0,78)	0,63 (0,59-0,70)	10.5053	0,20 (-0,16...0,57)	0,13 (-0,02...0,28)	0,65 (0,57-0,74)	0,63 (0,59-0,70)	4.03895	0,14 (-0,44…0,72)		HDL3	SM	34:2 to 40:1 $	0,70 (0,61-0,79)	0,63 (0,59-0,70)	11.3226	0,29 (-0,22...0,80)	0,15 (-0,01...0,30)
	HDL3	SM	34:2 to 41:1 $	1,01 (0,92-1,18)	0,96 (0,89-1,04)	5.65445	0,05 (-0,28...0,38)	-0,06 (-0,24...0,12)	0,96 (0,85-1,16)	0,96 (0,89-1,07)	-0.435685	0,15 (-0,40…0,70)		HDL3	SM	34:2 to 41:1 $	1,00 (0,93-1,11)	0,95 (0,90-1,01)	4.68553	0,14 (-0,28...0,56)	0,04 (-0,07...0,16)
	HDL3	SM	34:2 to 42:2 $	0,22 (0,19-0,24)	0,21 (0,19-0,23)	5.73732	0,05 (-0,29...0,39)	0,16 (-0,04...0,36)	0,23 (0,18-0,24)	0,21 (0,20-0,22)	9.4873	0,11 (-0,45…0,67)		HDL3	SM	34:2 to 42:2 $	0,22 (0,19-0,24)	0,21 (0,19-0,23)	3.9272	-0,06 (-0,47...0,34)	0,24 (0,00...0,49)
	HDL3	SM	34:2 to 42:3 $	0,61 (0,56-0,70)	0,61 (0,54-0,65)	0.77686	0,32 (-0,09...0,73)	-0,05 (-0,24...0,14)	0,60 (0,55-0,66)	0,61 (0,53-0,68)	-1.63026	0,01 (-0,58…0,60)		HDL3	SM	34:2 to 42:3 £	0,63 (0,55-0,71)	0,61 (0,55-0,67)	3.5036	0,12 (-0,43...0,67)	0,10 (-0,09...0,29)
	HDL3	SM	36:1 to 41:1 $	1,32 (1,24-1,50)	1,24 (1,15-1,34)	6.99312	0,14 (-0,22...0,50)	-0,10 (-0,30...0,11)	1,25 (1,16-1,43)	1,22 (1,11-1,40)	2.70669	0,37 (-0,19…0,92)		HDL3	SM	36:1 to 41:1 $	1,31 (1,26-1,50)	1,20 (1,15-1,30)	8.98139	0,31 (-0,14...0,76)	0,05 (-0,11...0,21)
	HDL3	SM	36:1 to 42:1 $	0,79 (0,69-0,88)	0,74 (0,66-0,79)	6.28039	0,27 (-0,12...0,66)	0,08 (-0,09...0,25)	0,75 (0,69-0,83)	0,71 (0,64-0,91)	5.99972	0,19 (-0,40…0,78)		HDL3	SM	36:1 to 42:1 $	0,79 (0,69-0,94)	0,72 (0,65-0,78)	10.8644	0,35 (-0,17...0,87)	0,05 (-0,16...0,26)
	HDL3	SM	36:1 to 42:2 $	0,28 (0,26-0,33)	0,28 (0,24-0,30)	-0.035791	0,18 (-0,19...0,54)	0,10 (-0,10...0,29)	0,28 (0,25-0,32)	0,26 (0,24-0,29)	6.15735	0,42 (-0,11…0,95)		HDL3	SM	36:1 to 42:2 $	0,27 (0,25-0,33)	0,28 (0,24-0,30)	-2.1606	0,18 (-0,30...0,66)	0,22 (-0,06...0,50)
	HDL3	SM	36:2 to 41:1 $	0,74 (0,64-0,85)	0,65 (0,59-0,73)	13.2151	0,15 (-0,20...0,50)	-0,10 (-0,28...0,09)	0,69 (0,61-0,90)	0,64 (0,58-0,75)	7.63551	0,43 (-0,13…0,98)		HDL3	SM	36:2 to 41:1 $	0,71 (0,64-0,80)	0,63 (0,59-0,73)	12.7468	0,22 (-0,22...0,67)	0,06 (-0,07...0,19)
	HDL3	SM	36:2 to 42:2 $	0,16 (0,14-0,19)	0,14 (0,13-0,17)	11.3731	0,16 (-0,20...0,52)	0,09 (-0,10...0,28)	0,15 (0,14-0,19)	0,14 (0,13-0,15)	11.1752	0,48 (-0,06…1,02)		HDL3	SM	36:2 to 42:2 $	0,15 (0,14-0,18)	0,14 (0,13-0,16)	2.31417	0,06 (-0,39...0,51)	0,25 (0,01...0,49) a
	HDL2	SM	34:1 to 40:1	2,36 (2,09-2,63)	2,38 (2,14-2,75)	-0.941889	-0,16 (-0,53...0,21)	0,23 (0,06...0,39) b#	2,29 (2,08-2,53)	2,42 (2,22-2,77)	-5.23289	-0,33 (-0,90…0,24)		HDL2	SM	34:1 to 40:1	2,48 (2,14-2,80)	2,30 (2,05-2,67)	7.84271	0,23 (-0,24...0,70)	0,22 (0,00...0,44) a
	HDL2	SM	34:2 to 40:1	0,52 (0,45-0,59)	0,48 (0,41-0,53)	8.13517	0,36 (-0,01...0,72)	-0,07 (-0,24...0,11)	0,48 (0,41-0,58)	0,46 (0,38-0,54)	4.24151	0,31 (-0,25…0,87)		HDL2	SM	34:2 to 40:1	0,53 (0,46-0,59)	0,47 (0,40-0,50)	11.7472	0,66 (0,21...1,10) b#	-0,06 (-0,31...0,18)
	HDL2	PC	36:5 £	0,290 (0,219-0,372)	0,219 (0,162-0,349)	32.2845	0,09 (-0,32...0,49)	-0,11 (-0,30...0,08)	0,326 (0,263-0,388)	0,237 (0,182-0,419)	37.5686	0,14 (-0,46…0,74)		HDL2	PC	36:5 $	0,237 (0,194-0,372)	0,206 (0,152-0,326)	15.2237	-0,04 (-0,55...0,47)	-0,14 (-0,35...0,08)
	HDL2	PC	38:6 £	0,528 (0,443-0,595)	0,478 (0,400-0,555)	10.5671	0,06 (-0,36...0,48)	-0,03 (-0,23...0,16)	0,532 (0,478-0,620)	0,465 (0,387-0,646)	14.4641	0,34 (-0,24…0,92)		HDL2	PC	38:6 $	0,503 (0,390-0,595)	0,468 (0,397-0,559)	7.45567	-0,25 (-0,75...0,25)	0,07 (-0,21...0,35)
	HDL2	SM	42:2 £	0,271 (0,242-0,316)	0,298 (0,277-0,338)	-9.09701	-0,48 (-0,86...-0,11) a#	0,15 (-0,04...0,33)	0,302 (0,256-0,364)	0,279 (0,251-0,302)	7.9456	0,69 (0,16…1,21) a#		HDL2	SM	42:2 £	0,264 (0,223-0,303)	0,291 (0,276-0,325)	-9.25034	-0,72 (-1,24...-0,21) b#	0,41 (0,17...0,66) b#
	HDL3	PC	32:0 £	0,034 (0,029-0,036)	0,033 (0,030-0,037)	1.50602	-0,14 (-0,52...0,23)	0,23 (0,06...0,39) b#	0,034 (0,027-0,036)	0,032 (0,029-0,035)	6.62461	-0,14 (-0,71…0,43)		HDL3	PC	32:0 $	0,033 (0,030-0,040)	0,033 (0,031-0,036)	0.60241	0,03 (-0,46...0,52)	0,32 (0,12...0,52) b#
	HDL3	PC	40:6 £	0,127 (0,102-0,146)	0,107 (0,086-0,134)	19.0253	0,19 (-0,22...0,60)	-0,13 (-0,29...0,04)	0,129 (0,104-0,148)	0,118 (0,092-0,135)	8.97544	0,51 (-0,02…1,04)		HDL3	PC	40:6 $	0,122 (0,093-0,149)	0,104 (0,084-0,133)	16.9068	0,09 (-0,48...0,67)	-0,11 (-0,34...0,12)
	HDL3	PC	36:5 £	0,174 (0,133-0,214)	0,151 (0,125-0,223)	15.8804	-0,12 (-0,55...0,30)	0,06 (-0,14...0,26)	0,198 (0,138-0,225)	0,177 (0,128-0,238)	11.7081	-0,06 (-0,66…0,54)		HDL3	PC	36:5 $	0,167 (0,122-0,220)	0,150 (0,118-0,219)	11.631	-0,14 (-0,67...0,40)	0,00 (-0,22...0,23)
	HDL3	PC	38:6 £	0,362 (0,319-0,426)	0,347 (0,291-0,417)	4.289	-0,08 (-0,50...0,34)	0,04 (-0,16...0,24)	0,366 (0,321-0,397)	0,361 (0,296-0,453)	1.30086	0,01 (-0,58…0,59)		HDL3	PC	38:6 $	0,364 (0,304-0,432)	0,342 (0,290-0,419)	6.16238	-0,22 (-0,78...0,35)	0,03 (-0,23...0,30)
	HDL3	SM	41:2 £	0,027 (0,024-0,029)	0,029 (0,026-0,032)	-8.56164	-0,63 (-0,97...-0,28) c#	0,05 (-0,12...0,23)	0,028 (0,026-0,030)	0,024 (0,022-0,028)	13.1687	0,68 (0,14…1,23) a		HDL3	SM	41:2 $	0,026 (0,022-0,030)	0,029 (0,026-0,032)	-11.9863	-0,66 (-1,08...-0,23) b#	0,05 (-0,14...0,25)
	HDL3	SM	40:1 £	0,047 (0,042-0,052)	0,052 (0,049-0,058)	-9.42308	-0,55 (-0,89...-0,21) b#	-0,06 (-0,19...0,08)	0,049 (0,044-0,054)	0,048 (0,044-0,053)	3.34728	0,17 (-0,36…0,70)		HDL3	SM	40:1 $	0,045 (0,041-0,052)	0,052 (0,049-0,058)	-13.8462	-0,63 (-1,05...-0,20) b#	-0,05 (-0,21...0,12)
	HDL3	SM	42:2 £	0,150 (0,137-0,169)	0,159 (0,148-0,174)	-5.96359	-0,34 (-0,70...0,01)	-0,09 (-0,28...0,09)	0,156 (0,138-0,176)	0,152 (0,137-0,165)	2.76316	0,22 (-0,31…0,75)		HDL3	SM	42:2 £	0,148 (0,137-0,168)	0,159 (0,148-0,174)	-6.84244	-0,30 (-0,69...0,08)	-0,13 (-0,34...0,08)
	HDL2	SM	34:1 to 36:1 £	3,15 (2,77-3,65)	3,33 (3,02-3,90)	-5.61491	-0,21 (-0,58...0,16)	0,16 (0,01...0,31) a	3,00 (2,75-3,54)	3,57 (3,29-4,21)	-15.9837	-0,71 (-1,24…-0,17) b#		HDL2	SM	34:1 to 36:1 £	3,45 (2,77-3,83)	3,31 (3,03-3,97)	4.19777	-0,08 (-0,58...0,42)	0,04 (-0,17...0,24)
	HDL2	SM	34:1 to 41:1 £	4,59 (4,00-5,32)	4,77 (4,11-5,63)	-3.77422	-0,20 (-0,58...0,18)	0,12 (-0,05...0,29)	4,45 (3,57-5,10)	5,26 (4,42-5,70)	-15.4802	-0,47 (-1,03…0,09)		HDL2	SM	34:1 to 41:1 £	5,15 (4,02-5,63)	4,67 (3,99-5,47)	10.2692	0,14 (-0,40...0,69)	0,05 (-0,20...0,29)
	HDL2	SM	34:2 to 36:2 £	1,48 (1,31-1,70)	1,62 (1,38-1,77)	-8.73996	-0,29 (-0,65...0,08)	0,18 (0,02...0,34) a	1,34 (1,30-1,53)	1,60 (1,36-1,79)	-16.2505	-0,79 (-1,35…-0,22) b#		HDL2	SM	34:2 to 36:2	1,56 (1,42-1,78)	1,66 (1,44-1,78)	-6.20029	-0,15 (-0,64...0,33)	0,11 (-0,12...0,33)
	HDL2	SM	34:2 to 41:1 £	1,03 (0,87-1,14)	1,01 (0,84-1,07)	2.41967	0,25 (-0,12...0,63)	-0,10 (-0,27...0,07)	0,95 (0,72-1,11)	0,96 (0,79-1,10)	-1.52099	-0,01 (-0,57…0,55)		HDL2	SM	34:2 to 41:1	1,03 (0,87-1,25)	0,97 (0,83-1,04)	6.51278	0,57 (0,06...1,09) a	-0,18 (-0,44...0,09)
	HDL2	SM	34:2 to 42:3 £	0,46 (0,40-0,52)	0,39 (0,35-0,43)	20.602	0,78 (0,43...1,12) c#	-0,36 (-0,51...-0,22) c#	0,48 (0,40-0,52)	0,41 (0,38-0,47)	15.6834	0,57 (0,06…1,09) a		HDL2	SM	34:2 to 42:3 £	0,43 (0,38-0,49)	0,39 (0,35-0,44)	10.9497	0,56 (0,04...1,08) a	-0,31 (-0,52...-0,09) b#
	HDL2	SM	36:1 to 40:1 £	0,76 (0,67-0,85)	0,71 (0,65-0,78)	7.00296	0,22 (-0,17...0,60)	0,01 (-0,15...0,16)	0,74 (0,61-0,87)	0,68 (0,58-0,80)	9.56586	0,42 (-0,15…0,99)		HDL2	SM	36:1 to 40:1 £	0,75 (0,65-0,84)	0,68 (0,63-0,74)	10.5557	0,48 (-0,06...1,02)	0,15 (-0,07...0,37)
	HDL2	SM	36:1 to 42:1 £	0,76 (0,65-0,84)	0,68 (0,60-0,74)	12.1163	0,40 (0,05...0,75) a	-0,07 (-0,24...0,11)	0,68 (0,61-0,78)	0,69 (0,58-0,77)	-0.523484	0,07 (-0,54…0,68)		HDL2	SM	36:1 to 42:1 £	0,76 (0,67-0,84)	0,67 (0,59-0,73)	12.8243	0,52 (0,05...0,98) a	-0,04 (-0,26...0,18)
	HDL2	SM	36:1 to 42:3 £	0,67 (0,57-0,79)	0,60 (0,53-0,67)	12.0753	0,55 (0,21...0,89) b#	-0,29 (-0,43...-0,14) c#	0,71 (0,60-0,81)	0,63 (0,54-0,71)	13.679	0,74 (0,24…1,25) b#		HDL2	SM	36:1 to 42:3	0,63 (0,52-0,72)	0,62 (0,54-0,68)	1.27708	0,22 (-0,30...0,74)	-0,10 (-0,31...0,12)
	HDL3	SM	34:1 to 36:1 £	2,09 (1,86-2,31)	2,26 (2,06-2,44)	-7.53279	-0,60 (-0,97...-0,22) b#	0,38 (0,20...0,56) c#	2,10 (1,98-2,27)	2,30 (2,05-2,55)	-8.38701	-0,58 (-1,15…-0,01) a		HDL3	SM	34:1 to 36:1 £	2,19 (1,91-2,41)	2,24 (2,06-2,47)	-2.22946	-0,59 (-1,09...-0,09) a	0,31 (0,09...0,53) b#
	HDL3	SM	34:2 to 36:2 £	1,39 (1,28-1,56)	1,43 (1,34-1,56)	-2.77076	-0,25 (-0,63...0,13)	0,11 (-0,06...0,28)	1,36 (1,25-1,50)	1,54 (1,40-1,61)	-11.4178	-0,68 (-1,25…-0,10) a		HDL3	SM	34:2 to 36:2	1,43 (1,31-1,58)	1,46 (1,36-1,57)	-1.71633	-0,21 (-0,73...0,32)	-0,02 (-0,24...0,19)
	HDL3	SM	36:1 to 40:1 £	0,93 (0,82-1,00)	0,84 (0,77-0,92)	10.7062	0,41 (-0,01...0,83)	0,08 (-0,10...0,25)	0,88 (0,79-1,05)	0,77 (0,73-0,97)	14.4123	0,54 (-0,04…1,12)		HDL3	SM	36:1 to 40:1	0,93 (0,81-1,01)	0,83 (0,75-0,88)	12.3092	0,56 (0,00...1,12) a	0,16 (-0,05...0,37)
	HDL3	SM	36:1 to 42:3 £	0,81 (0,68-0,93)	0,79 (0,68-0,89)	2.37134	0,39 (0,01...0,78) a	-0,08 (-0,26...0,10)	0,82 (0,70-0,92)	0,74 (0,64-0,89)	9.78363	0,31 (-0,28…0,89)		HDL3	SM	36:1 to 42:3	0,80 (0,63-0,93)	0,79 (0,69-0,88)	0.630835	0,29 (-0,24...0,83)	0,08 (-0,13...0,28)
Lipid nomenclature
PC, phosphatidylcholine
LPC, lysophosphatidylcholine
SM, sphingomyelin
LPE, lysophosphatidylethanolamine
Other abbreviations
MetS, metabolic syndrome
HDL-C, plasma HDL-cholesterol level
Early CHD, coronary heart disease with onset before 60 years of age
Diff.% = (median of affected subjects - median of non-affected subjects) / median of non-affected subjects x 100%
beta, standardized β1-coefficient from one of the following GEE-models: 1st model: z-score (sex-specific) of lipid = β1 x {MetS status (yes=1/no=0) or z-score (sex-specific) of HDL-C} + β2 x Age + Intercept; or 2nd model: z-score (sex-specific) of lipid = β1 x Early CHD status (yes=1, no=0) + Intercept. A unit of z-score is one standard deviation of native or transformed variable.
95% CI, 95% confidence interval of beta
Footnotes
* only men over 35 years of age included in this age-adjusted comparison
$ log transformed
£ square root transformed
a, beta unadjusted p<0.05
b, beta unadjusted p<0.01
c, beta unadjusted p<0.001
# beta statistically significant (p<0.05) adjusted for multiple testing with Benjamini-Hochberg procedure

## Sheet: Parameters of MetS
	All subjects																				Subjects without statin treatment or CHD
				HDL-C $		TG £		VLDL-TG £		VLDL-protein £		Total adiponectin $		HMW-adiponectin $		Waist £		HOMA-IR $						HDL-C $		TG £		VLDL-TG £		VLDL-protein £		Total adiponectin $		HMW-adiponectin $		Waist £		HOMA-IR £
	Fraction	Class	Fatty acids	Beta	95% CI	Beta	95% CI	Beta	95% CI	Beta	95% CI	Beta	95% CI	Beta	95% CI	Beta	95% CI	Beta	95% CI		Fraction	Class	Fatty acids	Beta	95% CI	Beta	95% CI	Beta	95% CI	Beta	95% CI	Beta	95% CI	Beta	95% CI	Beta	95% CI	Beta	95% CI
	HDL2	PC	16:0/18:1 $	-0,24 b#	-0,41…-0,08	0,25 b#	0,08…0,41	0,28 b#	0,12…0,44	0,23 b#	0,06…0,40	-0,24 b#	-0,41…-0,08	-0,14	-0,31…0,04	0,20 a	0,01…0,38	0,11	-0,09…0,32		HDL2	PC	16:0/18:1 $	-0,15	-0,38…0,08	0,13	-0,08…0,33	0,16	-0,06…0,37	0,11	-0,12…0,35	-0,16	-0,38…0,06	-0,11	-0,32…0,10	0,03	-0,22…0,27	0,01	-0,20…0,23
	HDL2	PC	16:0/18:2	-0,15	-0,33…0,03	-0,07	-0,24…0,10	-0,06	-0,23…0,11	-0,10	-0,27…0,08	-0,12	-0,28…0,04	-0,05	-0,23…0,14	-0,10	-0,28…0,08	0,01	-0,15…0,16		HDL2	PC	16:0/18:2	-0,13	-0,39…0,14	-0,12	-0,36…0,12	-0,09	-0,33…0,15	-0,12	-0,38…0,13	-0,07	-0,29…0,15	0,03	-0,21…0,27	-0,22	-0,46…0,02	-0,10	-0,32…0,12
	HDL2	PC	18:0/18:1 £	-0,11	-0,31…0,10	0,15	-0,02…0,31	0,16	-0,01…0,32	0,11	-0,06…0,27	-0,17	-0,35…0,01	-0,06	-0,25…0,13	0,18	-0,02…0,39	0,17	0,00…0,34		HDL2	PC	18:0/18:1 £	-0,06	-0,33…0,20	0,07	-0,12…0,27	0,08	-0,13…0,28	0,05	-0,16…0,25	-0,08	-0,31…0,16	-0,01	-0,24…0,23	-0,01	-0,27…0,25	-0,01	-0,25…0,23
	HDL2	PC	18:0/18:2	-0,07	-0,25…0,11	-0,13	-0,30…0,04	-0,13	-0,30…0,05	-0,18	-0,36…0,01	-0,11	-0,29…0,07	-0,02	-0,21…0,18	-0,15	-0,35…0,06	0,01	-0,19…0,20		HDL2	PC	18:0/18:2 £	-0,01	-0,26…0,24	-0,17	-0,40…0,05	-0,14	-0,37…0,09	-0,18	-0,42…0,05	0,00	-0,24…0,24	0,08	-0,17…0,32	-0,31 a	-0,58…-0,05	-0,22	-0,46…0,02
	HDL2	PC	16:0/18:1 to 16:0/18:2 $	-0,08	-0,27…0,11	0,31 c#	0,15…0,46	0,33 c#	0,18…0,48	0,32 c#	0,16…0,47	-0,10	-0,28…0,07	-0,10	-0,27…0,08	0,30 b#	0,13…0,47	0,09	-0,11…0,30		HDL2	PC	16:0/18:1 to 16:0/18:2 $	-0,02	-0,29…0,24	0,30 b#	0,11…0,48	0,30 b#	0,11…0,49	0,29 b#	0,09…0,49	-0,10	-0,32…0,12	-0,18	-0,40…0,05	0,30 a	0,03…0,56	0,14	-0,06…0,35
	HDL2	PC	18:0/18:1 to 18:0/18:2	-0,04	-0,27…0,18	0,24 a#	0,05…0,42	0,23 a	0,03…0,43	0,22 a	0,01…0,43	-0,06	-0,27…0,14	-0,02	-0,24…0,20	0,28 b#	0,10…0,47	0,16	-0,01…0,33		HDL2	PC	18:0/18:1 to 18:0/18:2 £	-0,02	-0,28…0,23	0,18	-0,03…0,40	0,16	-0,07…0,39	0,16	-0,08…0,41	-0,07	-0,32…0,18	-0,07	-0,33…0,20	0,21	-0,07…0,49	0,17	-0,05…0,38
	HDL2	PC	18:0/20:3	-0,37 c#	-0,56…-0,17	0,39 c#	0,19…0,58	0,39 c#	0,20…0,59	0,39 c#	0,20…0,58	-0,39 c#	-0,59…-0,19	-0,28 b#	-0,46…-0,11	0,38 c#	0,17…0,59	0,32 b	0,09…0,55		HDL2	PC	18:0/20:3	-0,16	-0,41…0,09	0,35 b#	0,09…0,61	0,37 b#	0,11…0,63	0,38 b#	0,12…0,64	-0,14	-0,38…0,10	-0,19	-0,43…0,05	0,29 a	0,03…0,55	0,17	-0,07…0,42
	HDL2	PC	16:0/18:2 to 18:0/20:3 $	0,24 a	0,03…0,46	-0,40 c#	-0,61…-0,19	-0,41 c#	-0,61…-0,21	-0,43 c#	-0,63…-0,23	0,25 b#	0,06…0,43	0,23 a#	0,06…0,41	-0,41 c#	-0,61…-0,21	-0,26 a	-0,47…-0,05		HDL2	PC	16:0/18:2 to 18:0/20:3 $	0,11	-0,18…0,39	-0,43 b#	-0,71…-0,15	-0,42 b#	-0,70…-0,14	-0,45 b#	-0,73…-0,17	0,09	-0,15…0,34	0,20	-0,04…0,43	-0,44 c#	-0,66…-0,21	-0,20	-0,44…0,03
	HDL2	PC	18:0/18:2 to 18:0/20:3 $	0,34 c#	0,15…0,53	-0,51 c#	-0,69…-0,32	-0,51 c#	-0,69…-0,34	-0,55 c#	-0,72…-0,39	0,29 b#	0,12…0,45	0,29 b#	0,12…0,45	-0,51 c#	-0,70…-0,33	-0,32 a	-0,57…-0,07		HDL2	PC	18:0/18:2 to 18:0/20:3 $	0,19	-0,06…0,44	-0,53 c#	-0,77…-0,30	-0,52 c#	-0,76…-0,28	-0,56 c#	-0,79…-0,34	0,17	-0,04…0,38	0,27 b	0,07…0,47	-0,58 c#	-0,77…-0,40	-0,33 b	-0,57…-0,09
	HDL2	PC	18:0/20:4 $	-0,19 a	-0,38…-0,01	0,04	-0,17…0,24	0,04	-0,17…0,24	-0,01	-0,20…0,19	-0,22	-0,45…0,00	-0,10	-0,29…0,09	0,20 a	0,02…0,39	0,18	-0,01…0,36		HDL2	PC	18:0/20:4 $	-0,10	-0,32…0,13	0,01	-0,24…0,25	-0,01	-0,26…0,24	-0,05	-0,30…0,21	0,02	-0,21…0,25	0,01	-0,19…0,21	-0,01	-0,22…0,20	-0,07	-0,28…0,14
	HDL2	PC	16:0/18:2 to 18:0/20:4 £	0,05	-0,10…0,20	-0,09	-0,30…0,13	-0,08	-0,28…0,13	-0,06	-0,27…0,14	0,09	-0,10…0,27	0,05	-0,13…0,23	-0,25 a#	-0,43…-0,06	-0,13	-0,30…0,04		HDL2	PC	16:0/18:2 to 18:0/20:4 $	0,01	-0,22…0,23	-0,11	-0,42…0,19	-0,06	-0,36…0,24	-0,05	-0,36…0,25	-0,10	-0,32…0,13	-0,01	-0,27…0,25	-0,20	-0,43…0,04	-0,01	-0,29…0,27
	HDL2	PC	18:0/18:2 to 18:0/20:4	0,13	-0,03…0,30	-0,17	-0,37…0,03	-0,15	-0,35…0,04	-0,15	-0,34…0,04	0,11	-0,08…0,30	0,09	-0,10…0,27	-0,34 b#	-0,53…-0,15	-0,17	-0,36…0,01		HDL2	PC	18:0/18:2 to 18:0/20:4 $	0,10	-0,14…0,33	-0,19	-0,45…0,07	-0,13	-0,39…0,13	-0,13	-0,39…0,14	-0,02	-0,28…0,23	0,05	-0,22…0,33	-0,33 a	-0,60…-0,05	-0,15	-0,45…0,14
	HDL2	PC	16:0/16:1 $	-0,11	-0,31…0,10	0,43 c#	0,29…0,57	0,43 c#	0,28…0,58	0,42 c#	0,26…0,58	-0,15	-0,34…0,04	-0,11	-0,28…0,07	0,38 c#	0,22…0,54	0,15	-0,13…0,44		HDL2	PC	16:0/16:1 $	0,04	-0,20…0,27	0,38 c#	0,20…0,56	0,38 c#	0,19…0,56	0,35 b#	0,15…0,56	-0,02	-0,26…0,22	-0,10	-0,31…0,12	0,35 b#	0,12…0,58	0,29 a	0,06…0,53
	HDL2	PC	35:2 $	0,28 b#	0,12…0,45	-0,33 c#	-0,51…-0,15	-0,33 c#	-0,51…-0,15	-0,35 b#	-0,55…-0,15	0,25 b#	0,09…0,41	0,21	-0,01…0,44	-0,33 b#	-0,53…-0,13	-0,20 a	-0,37…-0,04		HDL2	PC	35:2 $	0,35 b#	0,13…0,56	-0,37 b#	-0,60…-0,13	-0,35 b#	-0,58…-0,12	-0,36 b#	-0,62…-0,11	0,29 a	0,04…0,54	0,25	-0,06…0,57	-0,51 c#	-0,69…-0,33	-0,29 a	-0,53…-0,06
	HDL2	SM	34:1 to 34:2	0,29 c#	0,15…0,44	-0,35 c#	-0,50…-0,20	-0,34 c#	-0,50…-0,19	-0,38 c#	-0,53…-0,23	0,32 c#	0,17…0,48	0,29 b#	0,11…0,47	-0,34 c#	-0,51…-0,17	-0,26 b	-0,43…-0,09		HDL2	SM	34:1 to 34:2	0,32 b#	0,12…0,53	-0,38 c#	-0,58…-0,19	-0,36 c#	-0,56…-0,16	-0,39 c#	-0,57…-0,21	0,32 b	0,09…0,54	0,29 a	0,05…0,52	-0,42 c#	-0,62…-0,22	-0,37 c#	-0,58…-0,17
	HDL2	SM	34:2 to 42:1 $	-0,14	-0,29…0,02	0,14	-0,05…0,33	0,14	-0,05…0,33	0,20 a	0,02…0,37	-0,03	-0,20…0,14	-0,12	-0,30…0,06	0,24 a#	0,05…0,43	0,14	-0,03…0,31		HDL2	SM	34:2 to 42:1 $	-0,21 a	-0,40…-0,01	0,18	-0,09…0,44	0,17	-0,10…0,44	0,24	-0,01…0,48	-0,06	-0,29…0,16	-0,14	-0,38…0,09	0,39 c#	0,18…0,59	0,35 b#	0,13…0,58
	HDL2	SM	36:1 to 36:2	0,34 c#	0,18…0,49	-0,25 b#	-0,43…-0,08	-0,30 b#	-0,48…-0,12	-0,30 c#	-0,46…-0,14	0,23 a	0,03…0,43	0,33 b#	0,13…0,53	-0,29 a#	-0,50…-0,07	-0,18	-0,43…0,08		HDL2	SM	36:1 to 36:2	0,42 c#	0,20…0,64	-0,20	-0,40…0,01	-0,26 a	-0,48…-0,05	-0,30 b#	-0,52…-0,09	0,32 a	0,06…0,57	0,34 b#	0,10…0,58	-0,30 a	-0,56…-0,03	-0,16	-0,39…0,07
	HDL2	SM	36:2 to 34:1 $	-0,34 c#	-0,48…-0,21	0,35 c#	0,18…0,52	0,38 c#	0,21…0,55	0,41 c#	0,26…0,56	-0,31 c#	-0,46…-0,16	-0,29 b#	-0,46…-0,12	0,36 c#	0,19…0,53	0,33 b	0,13…0,52		HDL2	SM	36:2 to 34:1 $	-0,32 b#	-0,52…-0,12	0,27 a#	0,06…0,49	0,29 a#	0,07…0,52	0,35 b#	0,14…0,55	-0,31 b	-0,54…-0,08	-0,32 b#	-0,53…-0,11	0,30 b#	0,11…0,49	0,25 a	0,02…0,49
	HDL2	SM	36:2 to 40:1 £	-0,19 a#	-0,34…-0,04	0,17	-0,01…0,34	0,21 a#	0,04…0,39	0,24 b#	0,08…0,41	-0,11	-0,28…0,06	-0,15	-0,33…0,03	0,26 b#	0,09…0,43	0,19	0,00…0,38		HDL2	SM	36:2 to 40:1 $	-0,15	-0,37…0,08	0,08	-0,17…0,33	0,12	-0,13…0,37	0,18	-0,05…0,40	-0,17	-0,42…0,08	-0,22	-0,45…0,00	0,31 b#	0,09…0,52	0,14	-0,08…0,36
	HDL2	SM	36:2 to 42:1 $	-0,24 b#	-0,38…-0,09	0,22 a#	0,04…0,40	0,25 b#	0,06…0,43	0,30 c#	0,14…0,47	-0,11	-0,28…0,06	-0,19 a	-0,36…-0,02	0,32 c#	0,15…0,48	0,24 a	0,06…0,43		HDL2	SM	36:2 to 42:1 $	-0,26 a	-0,47…-0,06	0,17	-0,09…0,43	0,19	-0,07…0,45	0,27 a	0,05…0,50	-0,13	-0,38…0,11	-0,22 a	-0,43…-0,01	0,35 b#	0,13…0,56	0,32 b	0,09…0,55
	HDL2	SM	36:2 to 42:3 £	-0,39 c#	-0,51…-0,27	0,48 c#	0,33…0,63	0,50 c#	0,35…0,64	0,51 c#	0,39…0,64	-0,33 c#	-0,48…-0,17	-0,33 b#	-0,51…-0,14	0,52 c#	0,35…0,69	0,40 b	0,15…0,64		HDL2	SM	36:2 to 42:3	-0,39 c#	-0,60…-0,18	0,47 c#	0,28…0,67	0,49 c#	0,31…0,68	0,55 c#	0,37…0,72	-0,36 c#	-0,54…-0,17	-0,42 c#	-0,63…-0,21	0,48 c#	0,25…0,70	0,39 c#	0,19…0,58
	HDL2	LPC	16:0 $	-0,11	-0,31…0,10	0,21 a	0,03…0,39	0,18	-0,01…0,38	0,11	-0,08…0,30	-0,03	-0,25…0,18	-0,02	-0,22…0,19	0,01	-0,20…0,22	0,03	-0,22…0,28		HDL2	LPC	16:0 $	-0,04	-0,31…0,23	0,21	-0,05…0,46	0,19	-0,07…0,46	0,12	-0,14…0,39	-0,09	-0,31…0,13	-0,02	-0,22…0,17	0,03	-0,24…0,29	0,04	-0,18…0,26
	HDL2	LPC	18:0 $	-0,02	-0,22…0,18	-0,09	-0,26…0,09	-0,10	-0,27…0,08	-0,15	-0,32…0,02	0,05	-0,15…0,25	0,06	-0,12…0,23	-0,20	-0,39…0,00	-0,09	-0,31…0,13		HDL2	LPC	18:0 $	-0,06	-0,34…0,21	0,01	-0,22…0,24	0,01	-0,22…0,25	-0,04	-0,27…0,18	-0,04	-0,27…0,20	0,06	-0,15…0,27	-0,13	-0,39…0,13	-0,14	-0,39…0,10
	HDL2	LPC	18:1 $	0,24 a#	0,05…0,42	-0,28 c#	-0,44…-0,13	-0,30 c#	-0,46…-0,14	-0,34 c#	-0,49…-0,18	0,24 a	0,04…0,44	0,28 b#	0,09…0,47	-0,33 c#	-0,51…-0,15	-0,12	-0,36…0,12		HDL2	LPC	18:1 $	0,25	-0,01…0,52	-0,30 b#	-0,52…-0,08	-0,29 a#	-0,52…-0,07	-0,35 b#	-0,57…-0,13	0,16	-0,09…0,41	0,23	0,00…0,47	-0,37 b#	-0,60…-0,14	-0,26 a	-0,47…-0,06
	HDL2	LPC	18:2 $	0,09	-0,12…0,29	-0,29 b#	-0,48…-0,10	-0,30 b#	-0,50…-0,11	-0,34 c#	-0,52…-0,15	0,10	-0,09…0,29	0,18	-0,02…0,37	-0,32 c#	-0,49…-0,14	-0,11	-0,32…0,09		HDL2	LPC	18:2 $	0,06	-0,23…0,36	-0,28 a	-0,53…-0,02	-0,27 a	-0,54…0,00	-0,33 b#	-0,58…-0,08	-0,01	-0,24…0,22	0,17	-0,08…0,41	-0,35 b#	-0,57…-0,13	-0,26 a	-0,49…-0,02
	HDL2	LPC	16:0 to 18:0 $	-0,13	-0,31…0,06	0,42 c#	0,24…0,59	0,38 c#	0,21…0,56	0,36 c#	0,20…0,53	-0,12	-0,32…0,07	-0,12	-0,30…0,07	0,32 b#	0,12…0,52	0,21	-0,05…0,46		HDL2	LPC	16:0 to 18:0 $	0,03	-0,20…0,26	0,29 a	0,04…0,53	0,24	0,00…0,48	0,22	-0,02…0,45	-0,07	-0,33…0,20	-0,09	-0,31…0,14	0,31 a	0,01…0,61	0,33 a	0,06…0,59
	HDL2	LPC	16:0 to 18:1 $	-0,41 c#	-0,57…-0,25	0,57 c#	0,44…0,69	0,55 c#	0,42…0,69	0,54 c#	0,40…0,68	-0,34 c#	-0,53…-0,16	-0,38 c#	-0,57…-0,20	0,46 c#	0,28…0,63	0,21	-0,06…0,48		HDL2	LPC	16:0 to 18:1 $	-0,37 b#	-0,58…-0,16	0,57 c#	0,40…0,75	0,55 c#	0,38…0,72	0,56 c#	0,38…0,73	-0,29 a	-0,52…-0,06	-0,32 a	-0,56…-0,08	0,55 c#	0,37…0,73	0,41 c#	0,20…0,62
	HDL2	LPC	16:0 to 18:2 $	-0,16	-0,38…0,07	0,45 c#	0,26…0,63	0,44 c#	0,25…0,64	0,44 c#	0,25…0,63	-0,13	-0,33…0,07	-0,20 a	-0,40…-0,01	0,36 c#	0,17…0,55	0,15	-0,09…0,38		HDL2	LPC	16:0 to 18:2 $	-0,08	-0,37…0,20	0,43 c#	0,21…0,65	0,41 b#	0,18…0,65	0,43 c#	0,21…0,65	-0,04	-0,27…0,19	-0,18	-0,43…0,07	0,43 b#	0,18…0,68	0,33 b	0,11…0,56
	HDL2	LPC	18:0 to 18:1 $	-0,38 c#	-0,53…-0,24	0,33 c#	0,17…0,49	0,34 c#	0,18…0,51	0,34 c#	0,18…0,51	-0,31 c#	-0,47…-0,15	-0,36 c#	-0,52…-0,19	0,27 b#	0,07…0,47	0,07	-0,13…0,27		HDL2	LPC	18:0 to 18:1 $	-0,45 c#	-0,64…-0,27	0,46 c#	0,23…0,68	0,46 c#	0,23…0,69	0,49 c#	0,26…0,72	-0,30 b	-0,50…-0,09	-0,31 b#	-0,52…-0,11	0,40 b#	0,17…0,63	0,22	0,00…0,45
	HDL2	LPC	18:0 to 18:2 $	-0,13	-0,35…0,09	0,32 b#	0,13…0,52	0,33 b#	0,13…0,54	0,34 b#	0,13…0,55	-0,11	-0,29…0,08	-0,19	-0,39…0,00	0,27 b#	0,07…0,47	0,07	-0,12…0,25		HDL2	LPC	18:0 to 18:2 $	-0,12	-0,41…0,17	0,36 b#	0,13…0,59	0,37 b#	0,12…0,61	0,40 b#	0,16…0,64	-0,02	-0,24…0,20	-0,18	-0,42…0,06	0,34 b#	0,09…0,59	0,22	-0,03…0,46
	HDL3	PC	16:0/18:1 $	0,10	-0,10…0,30	0,10	-0,07…0,27	0,09	-0,09…0,27	0,08	-0,11…0,26	0,03	-0,17…0,23	0,02	-0,16…0,20	0,12	-0,04…0,27	0,09	-0,03…0,22		HDL3	PC	16:0/18:1 $	0,23	0,00…0,47	0,07	-0,16…0,29	0,03	-0,21…0,27	0,02	-0,24…0,27	0,13	-0,15…0,40	0,10	-0,13…0,33	0,17	-0,06…0,39	0,12	-0,08…0,32
	HDL3	PC	16:0/18:2	0,28 c#	0,12…0,43	-0,31 b#	-0,49…-0,13	-0,33 c#	-0,50…-0,16	-0,36 c#	-0,53…-0,19	0,22 b#	0,06…0,38	0,23 b#	0,07…0,39	-0,30 b#	-0,49…-0,11	-0,13	-0,31…0,06		HDL3	PC	16:0/18:2	0,34 b#	0,14…0,54	-0,33 b#	-0,57…-0,09	-0,35 b#	-0,59…-0,12	-0,38 b#	-0,62…-0,13	0,28 a	0,06…0,50	0,36 c#	0,16…0,55	-0,29 a	-0,53…-0,05	-0,14	-0,34…0,07
	HDL3	PC	18:0/18:1 $	0,02	-0,18…0,22	0,15	0,00…0,31	0,13	-0,02…0,28	0,12	-0,05…0,28	-0,04	-0,25…0,16	-0,04	-0,23…0,15	0,22 a#	0,03…0,40	0,09	-0,06…0,24		HDL3	PC	18:0/18:1 $	-0,01	-0,26…0,24	0,19	-0,02…0,39	0,19	-0,02…0,39	0,17	-0,05…0,39	0,02	-0,27…0,32	-0,03	-0,30…0,24	0,19	-0,05…0,43	0,07	-0,14…0,28
	HDL3	PC	18:0/18:2	0,20 a#	0,04…0,36	-0,27 b#	-0,44…-0,10	-0,28 b#	-0,44…-0,12	-0,29 b#	-0,45…-0,12	0,16	-0,05…0,36	0,20 a	0,00…0,40	-0,28 b#	-0,45…-0,12	-0,04	-0,25…0,18		HDL3	PC	18:0/18:2 £	0,20	-0,01…0,41	-0,21	-0,43…0,02	-0,21	-0,42…0,00	-0,22 a	-0,43…0,00	0,23	-0,05…0,51	0,29 a	0,05…0,53	-0,28 a#	-0,50…-0,06	-0,15	-0,37…0,07
	HDL3	PC	16:0/18:1 to 16:0/18:2 $	-0,20 a	-0,39…-0,01	0,38 c#	0,22…0,54	0,39 c#	0,24…0,54	0,41 c#	0,25…0,57	-0,19 a	-0,37…0,00	-0,19 a	-0,36…-0,02	0,38 c#	0,20…0,56	0,20	0,00…0,40		HDL3	PC	16:0/18:1 to 16:0/18:2 $	-0,13	-0,40…0,15	0,37 c#	0,19…0,54	0,36 c#	0,19…0,54	0,37 c#	0,19…0,55	-0,16	-0,38…0,06	-0,25 a	-0,45…-0,05	0,43 b#	0,16…0,69	0,24 a	0,04…0,45
	HDL3	PC	18:0/18:1 to 18:0/18:2	-0,14	-0,36…0,07	0,36 c#	0,19…0,53	0,35 c#	0,19…0,51	0,34 c#	0,18…0,51	-0,15	-0,35…0,04	-0,17	-0,36…0,03	0,42 c#	0,25…0,58	0,11	-0,11…0,32		HDL3	PC	18:0/18:1 to 18:0/18:2 £	-0,14	-0,41…0,13	0,34 b#	0,12…0,57	0,34 b#	0,13…0,56	0,33 b#	0,11…0,56	-0,13	-0,37…0,11	-0,22	-0,46…0,02	0,38 b#	0,12…0,65	0,16	-0,06…0,38
	HDL3	PC	18:0/20:3 £	-0,32 b#	-0,53…-0,12	0,33 c#	0,15…0,50	0,34 c#	0,16…0,51	0,37 c#	0,20…0,54	-0,26 a	-0,49…-0,04	-0,23 a	-0,44…-0,03	0,36 c#	0,17…0,54	0,28 b	0,10…0,45		HDL3	PC	18:0/20:3	-0,22	-0,50…0,06	0,34 b#	0,13…0,56	0,34 b#	0,11…0,56	0,40 c#	0,18…0,62	-0,01	-0,32…0,30	-0,10	-0,38…0,18	0,39 c#	0,19…0,58	0,19	-0,02…0,39
	HDL3	PC	16:0/18:2 to 18:0/20:3 $	0,42 c#	0,24…0,60	-0,45 c#	-0,63…-0,27	-0,47 c#	-0,64…-0,30	-0,51 c#	-0,68…-0,35	0,32 c#	0,14…0,50	0,31 c#	0,15…0,47	-0,46 c#	-0,66…-0,25	-0,28 a	-0,49…-0,07		HDL3	PC	16:0/18:2 to 18:0/20:3 $	0,41 b#	0,14…0,68	-0,51 c#	-0,74…-0,28	-0,52 c#	-0,75…-0,28	-0,58 c#	-0,81…-0,35	0,20	-0,03…0,42	0,32 b#	0,12…0,52	-0,51 c#	-0,73…-0,29	-0,23 a	-0,44…-0,01
	HDL3	PC	18:0/18:2 to 18:0/20:3 $	0,43 c#	0,24…0,61	-0,51 c#	-0,67…-0,34	-0,52 c#	-0,68…-0,36	-0,56 c#	-0,71…-0,40	0,33 c#	0,15…0,50	0,34 c#	0,18…0,51	-0,53 c#	-0,71…-0,35	-0,28 a	-0,51…-0,04		HDL3	PC	18:0/18:2 to 18:0/20:3 $	0,37 b#	0,10…0,64	-0,52 c#	-0,74…-0,30	-0,51 c#	-0,74…-0,29	-0,57 c#	-0,79…-0,36	0,20	-0,02…0,42	0,33 b#	0,12…0,54	-0,60 c#	-0,79…-0,41	-0,28 a	-0,50…-0,06
	HDL3	PC	18:0/20:4 $	-0,11	-0,30…0,08	0,02	-0,17…0,22	0,01	-0,18…0,21	0,03	-0,17…0,23	-0,07	-0,29…0,15	-0,07	-0,28…0,13	0,16	-0,02…0,34	0,21 b	0,06…0,36		HDL3	PC	18:0/20:4 $	-0,11	-0,35…0,12	0,10	-0,14…0,33	0,06	-0,19…0,31	0,10	-0,15…0,35	0,08	-0,18…0,35	0,02	-0,24…0,27	0,16	-0,06…0,39	0,05	-0,18…0,29
	HDL3	PC	16:0/18:2 to 18:0/20:4 £	0,25 b#	0,08…0,43	-0,22 a	-0,42…-0,01	-0,22 a	-0,42…-0,02	-0,26 a#	-0,46…-0,06	0,18 a	0,00…0,36	0,19 a	0,02…0,36	-0,30 b#	-0,50…-0,10	-0,22 b	-0,38…-0,07		HDL3	PC	16:0/18:2 to 18:0/20:4 $	0,33 b#	0,10…0,56	-0,30 a	-0,57…-0,03	-0,28 a	-0,55…-0,01	-0,34 a	-0,61…-0,06	0,12	-0,10…0,33	0,22 a	0,00…0,43	-0,32 b#	-0,55…-0,08	-0,13	-0,37…0,11
	HDL3	PC	18:0/18:2 to 18:0/20:4 £	0,24 b#	0,07…0,40	-0,22 a	-0,42…-0,03	-0,22 a#	-0,41…-0,04	-0,25 b#	-0,43…-0,06	0,16	-0,02…0,34	0,20 a	0,03…0,37	-0,34 c#	-0,53…-0,15	-0,21 a	-0,38…-0,04		HDL3	PC	18:0/18:2 to 18:0/20:4	0,26 a	0,04…0,47	-0,26 a	-0,52…-0,01	-0,23	-0,49…0,02	-0,29 a	-0,54…-0,03	0,09	-0,13…0,30	0,20	-0,02…0,41	-0,36 b#	-0,60…-0,12	-0,15	-0,42…0,11
	HDL3	PC	16:0/16:1 $	0,01	-0,21…0,23	0,36 c#	0,20…0,52	0,36 c#	0,20…0,52	0,35 c#	0,19…0,52	-0,01	-0,21…0,19	-0,02	-0,20…0,16	0,31 c#	0,14…0,48	0,07	-0,19…0,33		HDL3	PC	16:0/16:1 $	0,11	-0,14…0,35	0,34 c#	0,15…0,53	0,33 b#	0,13…0,52	0,32 b#	0,12…0,52	0,07	-0,18…0,32	-0,01	-0,23…0,21	0,38 b#	0,13…0,63	0,29 a	0,05…0,53
	HDL3	PC	35:2 $	0,30 c#	0,14…0,47	-0,37 c#	-0,54…-0,21	-0,37 c#	-0,53…-0,21	-0,32 c#	-0,49…-0,16	0,42 c#	0,24…0,59	0,36 c#	0,21…0,52	-0,39 c#	-0,58…-0,19	-0,21	-0,44…0,03		HDL3	PC	35:2 $	0,27 a	0,03…0,50	-0,37 c#	-0,57…-0,17	-0,35 b#	-0,55…-0,15	-0,29 b#	-0,50…-0,09	0,41 c#	0,18…0,63	0,41 c#	0,21…0,61	-0,46 c#	-0,65…-0,27	-0,24 a	-0,46…-0,01
	HDL3	SM	34:1 to 34:2	0,43 c#	0,28…0,59	-0,36 c#	-0,50…-0,22	-0,39 c#	-0,53…-0,24	-0,37 c#	-0,52…-0,21	0,27 b#	0,10…0,45	0,31 c#	0,14…0,49	-0,27 b#	-0,47…-0,07	-0,08	-0,31…0,14		HDL3	SM	34:1 to 34:2	0,45 c#	0,24…0,66	-0,35 c#	-0,54…-0,16	-0,40 c#	-0,59…-0,21	-0,40 c#	-0,61…-0,19	0,17	-0,07…0,41	0,21	-0,01…0,44	-0,30 a	-0,57…-0,03	-0,14	-0,38…0,11
	HDL3	SM	34:2 to 42:1 $	0,12	-0,04…0,28	0,06	-0,12…0,23	0,07	-0,11…0,24	-0,05	-0,20…0,10	-0,05	-0,20…0,10	-0,06	-0,20…0,09	0,05	-0,11…0,20	-0,06	-0,22…0,11		HDL3	SM	34:2 to 42:1 $	0,06	-0,13…0,25	0,15	-0,07…0,37	0,15	-0,08…0,38	0,03	-0,16…0,22	-0,10	-0,31…0,11	-0,04	-0,20…0,13	0,00	-0,18…0,18	-0,04	-0,24…0,15
	HDL3	SM	36:1 to 36:2	0,05	-0,12…0,21	0,21 a	0,01…0,41	0,19	-0,03…0,40	0,22 a	0,02…0,43	0,03	-0,16…0,22	0,08	-0,09…0,24	0,06	-0,19…0,31	0,08	-0,17…0,32		HDL3	SM	36:1 to 36:2	-0,01	-0,21…0,19	0,35 a#	0,08…0,62	0,32 a	0,05…0,60	0,32 a	0,05…0,60	0,06	-0,13…0,25	-0,02	-0,23…0,18	0,10	-0,18…0,38	0,15	-0,12…0,41
	HDL3	SM	36:2 to 34:1 $	-0,41 c#	-0,58…-0,24	0,29 b#	0,11…0,48	0,34 c#	0,15…0,52	0,33 c#	0,15…0,50	-0,30 b#	-0,49…-0,11	-0,32 b#	-0,53…-0,11	0,29 b#	0,11…0,47	0,21	-0,02…0,43		HDL3	SM	36:2 to 34:1 $	-0,32 b#	-0,53…-0,11	0,21	-0,04…0,46	0,25 a	0,00…0,50	0,27 a	0,02…0,52	-0,22	-0,46…0,02	-0,23	-0,51…0,05	0,26 a	0,03…0,49	0,19	-0,08…0,46
	HDL3	SM	36:2 to 40:1 $	0,05	-0,12…0,22	-0,03	-0,21…0,16	-0,02	-0,21…0,18	-0,09	-0,28…0,10	-0,04	-0,21…0,14	-0,09	-0,26…0,09	0,10	-0,08…0,29	0,09	-0,11…0,29		HDL3	SM	36:2 to 40:1 $	0,15	-0,03…0,33	-0,10	-0,36…0,16	-0,10	-0,37…0,17	-0,12	-0,39…0,15	-0,02	-0,24…0,20	-0,05	-0,27…0,18	0,03	-0,21…0,28	0,06	-0,22…0,34
	HDL3	SM	36:2 to 42:1 $	0,07	-0,09…0,23	0,07	-0,08…0,21	0,09	-0,06…0,24	-0,02	-0,17…0,13	-0,11	-0,27…0,05	-0,11	-0,27…0,05	0,10	-0,07…0,27	0,03	-0,13…0,19		HDL3	SM	36:2 to 42:1 $	0,07	-0,13…0,28	0,11	-0,08…0,29	0,10	-0,09…0,30	0,00	-0,19…0,19	-0,15	-0,36…0,05	-0,08	-0,30…0,14	0,02	-0,17…0,21	0,00	-0,23…0,23
	HDL3	SM	36:2 to 42:3 $	-0,11	-0,30…0,08	0,20 a	0,01…0,39	0,21 a	0,02…0,40	0,22 a#	0,04…0,40	-0,06	-0,24…0,12	-0,12	-0,33…0,08	0,18 a	0,01…0,34	0,24 b	0,08…0,40		HDL3	SM	36:2 to 42:3 $	0,10	-0,11…0,32	0,02	-0,25…0,29	0,01	-0,27…0,28	0,06	-0,20…0,32	0,09	-0,16…0,35	0,01	-0,28…0,31	0,10	-0,10…0,30	0,20	-0,03…0,42
	HDL3	LPC	16:0 $	0,16	-0,04…0,35	0,03	-0,17…0,24	0,00	-0,21…0,22	-0,03	-0,24…0,18	0,32 b#	0,12…0,52	0,17	-0,03…0,36	-0,08	-0,28…0,12	-0,03	-0,28…0,23		HDL3	LPC	16:0 $	0,09	-0,15…0,34	0,12	-0,15…0,40	0,07	-0,21…0,36	0,05	-0,24…0,35	0,21	-0,05…0,46	0,19	-0,03…0,41	0,08	-0,20…0,35	0,07	-0,17…0,30
	HDL3	LPC	18:0 $	0,16	-0,03…0,35	-0,12	-0,30…0,07	-0,13	-0,32…0,06	-0,16	-0,35…0,03	0,34 b#	0,14…0,54	0,19	0,00…0,38	-0,23 b#	-0,39…-0,06	-0,10	-0,35…0,15		HDL3	LPC	18:0 $	0,03	-0,22…0,27	0,01	-0,22…0,25	-0,01	-0,26…0,23	-0,04	-0,30…0,22	0,20	-0,08…0,47	0,21	-0,04…0,45	-0,08	-0,31…0,15	-0,10	-0,31…0,10
	HDL3	LPC	18:1 $	0,23 a#	0,05…0,41	-0,19 a	-0,38…0,00	-0,20 a	-0,39…-0,01	-0,21 a	-0,40…-0,03	0,40 c#	0,20…0,59	0,28 b#	0,09…0,47	-0,27 b#	-0,45…-0,10	-0,08	-0,34…0,18		HDL3	LPC	18:1 $	0,17	-0,08…0,42	-0,16	-0,42…0,09	-0,17	-0,43…0,09	-0,19	-0,45…0,08	0,29 a	0,02…0,56	0,31 a	0,08…0,55	-0,22	-0,46…0,02	-0,14	-0,34…0,06
	HDL3	LPC	18:2 $	0,28 c#	0,13…0,42	-0,30 b#	-0,46…-0,13	-0,30 b#	-0,47…-0,13	-0,32 c#	-0,48…-0,15	0,42 c#	0,23…0,60	0,29 b#	0,11…0,47	-0,40 c#	-0,58…-0,22	-0,10	-0,36…0,16		HDL3	LPC	18:2 $	0,17	-0,05…0,39	-0,29 a	-0,54…-0,03	-0,28 a	-0,53…-0,02	-0,28 a	-0,54…-0,02	0,30 a	0,05…0,54	0,32 b	0,09…0,55	-0,38 b#	-0,60…-0,15	-0,17	-0,41…0,08
	HDL3	LPC	16:0 to 18:0 $	-0,04	-0,21…0,14	0,33 c#	0,16…0,51	0,30 b#	0,12…0,48	0,29 b#	0,12…0,46	-0,05	-0,24…0,14	-0,06	-0,25…0,12	0,28 b#	0,07…0,50	0,13	-0,11…0,37		HDL3	LPC	16:0 to 18:0 $	0,08	-0,14…0,30	0,23	-0,02…0,48	0,19	-0,07…0,44	0,18	-0,07…0,43	-0,02	-0,27…0,23	-0,04	-0,25…0,17	0,33 a	0,00…0,65	0,33 a	0,05…0,61
	HDL3	LPC	16:0 to 18:1 $	-0,21 a	-0,39…-0,04	0,43 c#	0,29…0,57	0,40 c#	0,25…0,55	0,37 c#	0,22…0,52	-0,27 b#	-0,45…-0,09	-0,30 b#	-0,48…-0,13	0,40 c#	0,19…0,61	0,10	-0,16…0,36		HDL3	LPC	16:0 to 18:1 £	-0,21	-0,43…0,01	0,47 c#	0,30…0,65	0,41 c#	0,23…0,59	0,40 c#	0,22…0,58	-0,26 a	-0,49…-0,02	-0,29 a	-0,50…-0,07	0,53 c#	0,30…0,76	0,33 a	0,05…0,61
	HDL3	LPC	16:0 to 18:2 $	-0,21 a	-0,39…-0,02	0,45 c#	0,31…0,59	0,42 c#	0,27…0,57	0,40 c#	0,24…0,55	-0,21 a	-0,39…-0,03	-0,22 a#	-0,39…-0,05	0,47 c#	0,26…0,68	0,11	-0,14…0,36		HDL3	LPC	16:0 to 18:2	-0,09	-0,30…0,13	0,44 c#	0,28…0,60	0,36 c#	0,20…0,53	0,35 c#	0,18…0,53	-0,13	-0,33…0,08	-0,17	-0,35…0,01	0,59 c#	0,27…0,91	0,36 a	0,01…0,71
	HDL3	LPC	18:0 to 18:1 $	-0,19 a#	-0,33…-0,04	0,17	-0,02…0,35	0,16	-0,02…0,34	0,13	-0,04…0,31	-0,23 b#	-0,39…-0,07	-0,25 b#	-0,43…-0,07	0,17	-0,03…0,37	0,00	-0,19…0,19		HDL3	LPC	18:0 to 18:1 $	-0,30 b#	-0,46…-0,13	0,32 a	0,06…0,59	0,30 a	0,03…0,56	0,29 a	0,04…0,54	-0,26 a	-0,47…-0,06	-0,28 b#	-0,46…-0,10	0,30 b#	0,08…0,53	0,08	-0,18…0,33
	HDL3	LPC	18:0 to 18:2	-0,22 a#	-0,40…-0,05	0,32 c#	0,14…0,50	0,31 b#	0,12…0,49	0,29 b#	0,11…0,47	-0,24 b#	-0,41…-0,08	-0,24 b#	-0,39…-0,09	0,37 b#	0,15…0,58	0,05	-0,15…0,26		HDL3	LPC	18:0 to 18:2 $	-0,21 a	-0,41…-0,01	0,42 b#	0,18…0,67	0,38 b#	0,14…0,61	0,35 b#	0,12…0,59	-0,18	-0,37…0,01	-0,20 a	-0,38…-0,03	0,46 c#	0,27…0,65	0,14	-0,14…0,42
	HDL2	PC	32:0	-0,01	-0,19…0,17	0,01	-0,19…0,20	0,02	-0,20…0,24	-0,01	-0,25…0,22	0,02	-0,17…0,20	0,08	-0,08…0,24	0,06	-0,23…0,34	0,06	-0,15…0,26		HDL2	PC	32:0 $	0,17	-0,03…0,36	-0,09	-0,34…0,16	-0,10	-0,39…0,18	-0,14	-0,46…0,17	0,19	-0,07…0,44	0,14	-0,09…0,37	0,03	-0,29…0,35	0,05	-0,23…0,33
	HDL3	SM	41:1	0,09	-0,07…0,26	-0,16	-0,36…0,03	-0,15	-0,33…0,04	-0,14	-0,32…0,05	0,08	-0,13…0,29	0,10	-0,08…0,28	-0,06	-0,24…0,12	-0,12	-0,31…0,06		HDL3	SM	41:1	0,02	-0,14…0,19	-0,08	-0,31…0,15	-0,04	-0,28…0,19	-0,04	-0,27…0,19	0,10	-0,17…0,38	0,14	-0,10…0,38	-0,06	-0,27…0,15	-0,13	-0,38…0,12
	HDL3	SM	42:1	-0,07	-0,22…0,08	-0,22 b#	-0,38…-0,07	-0,22 b#	-0,38…-0,06	-0,12	-0,27…0,03	0,22 a	0,02…0,41	0,20 a	0,00…0,39	-0,15 a	-0,30…0,00	-0,03	-0,18…0,12		HDL3	SM	42:1	0,03	-0,15…0,20	-0,28 b#	-0,46…-0,11	-0,27 b#	-0,46…-0,09	-0,17	-0,34…0,02	0,32 a	0,05…0,60	0,24 a	0,00…0,48	-0,05	-0,21…0,12	-0,09	-0,28…0,09
	HDL2	PC	33:1 $	0,15	-0,04…0,34	0,12	-0,06…0,29	0,10	-0,07…0,28	0,08	-0,09…0,25	0,05	-0,13…0,23	0,13	-0,04…0,30	0,06	-0,17…0,29	-0,11	-0,29…0,08		HDL2	PC	33:1 £	0,21	-0,05…0,46	0,10	-0,12…0,32	0,10	-0,14…0,33	0,07	-0,15…0,29	0,21	-0,01…0,42	0,20	-0,02…0,42	-0,25	-0,52…0,02	-0,15	-0,39…0,09
	HDL2	PC	33:2 $	0,23 a#	0,05…0,41	-0,20 a	-0,39…-0,01	-0,22 a	-0,41…-0,03	-0,24 a	-0,45…-0,03	0,18 a	0,01…0,36	0,17	-0,09…0,42	-0,23 a#	-0,43…-0,04	-0,19 a	-0,34…-0,03		HDL2	PC	33:2 $	0,24	-0,01…0,48	-0,23	-0,49…0,03	-0,25	-0,51…0,01	-0,25	-0,54…0,04	0,23	-0,05…0,50	0,18	-0,17…0,54	-0,47 c#	-0,65…-0,29	-0,24 a	-0,46…-0,02
	HDL2	PC	35:1 $	0,21 a	0,01…0,41	-0,05	-0,22…0,12	-0,06	-0,23…0,11	-0,08	-0,26…0,10	0,12	-0,05…0,29	0,13	-0,10…0,35	-0,10	-0,31…0,11	-0,15 a	-0,29…-0,01		HDL2	PC	35:1 £	0,27	0,00…0,53	-0,08	-0,31…0,14	-0,08	-0,32…0,15	-0,09	-0,34…0,16	0,16	-0,09…0,41	0,09	-0,22…0,40	-0,30 b#	-0,52…-0,08	-0,19	-0,40…0,02
	HDL2	PC	38:8 $	-0,16	-0,33…0,01	0,23 a	0,01…0,46	0,24 a	0,01…0,47	0,19	-0,03…0,42	-0,25 b#	-0,43…-0,08	-0,17 a	-0,32…-0,01	0,25 a#	0,05…0,44	0,18	-0,02…0,38		HDL2	PC	38:8 $	-0,17	-0,38…0,05	0,17	-0,14…0,47	0,16	-0,16…0,47	0,12	-0,20…0,43	-0,23 a	-0,44…-0,03	-0,22 a	-0,42…-0,02	0,16	-0,14…0,46	0,11	-0,17…0,39
	HDL2	PC	40:6 $	-0,30 c#	-0,45…-0,15	0,16	-0,05…0,37	0,18	-0,03…0,38	0,14	-0,06…0,34	-0,29 c#	-0,45…-0,13	-0,27 b#	-0,42…-0,12	0,15	-0,07…0,36	0,11	-0,07…0,30		HDL2	PC	40:6 $	-0,21 a	-0,42…0,00	0,14	-0,14…0,43	0,14	-0,15…0,43	0,13	-0,15…0,41	-0,18	-0,37…0,02	-0,23 a	-0,42…-0,04	0,02	-0,22…0,26	-0,02	-0,27…0,22
	HDL2	PC	32:2 $	-0,14	-0,32…0,03	0,23 b#	0,09…0,38	0,22 b#	0,07…0,37	0,17 a	0,00…0,33	-0,20	-0,40…0,01	-0,10	-0,28…0,09	0,11	-0,05…0,28	0,03	-0,28…0,35		HDL2	PC	32:2 $	-0,09	-0,34…0,16	0,29 b#	0,09…0,49	0,28 b#	0,08…0,49	0,23 a	0,01…0,45	-0,10	-0,39…0,18	-0,07	-0,33…0,18	-0,01	-0,23…0,21	0,19	-0,03…0,41
	HDL2	PC	34:3 $	0,02	-0,18…0,21	0,18 a	0,02…0,34	0,17 a	0,00…0,34	0,11	-0,06…0,28	-0,04	-0,24…0,16	0,02	-0,17…0,21	0,00	-0,19…0,19	0,00	-0,22…0,23		HDL2	PC	34:3 $	0,03	-0,23…0,29	0,15	-0,05…0,36	0,16	-0,06…0,37	0,09	-0,14…0,32	-0,01	-0,29…0,28	0,02	-0,25…0,28	-0,03	-0,24…0,19	0,12	-0,10…0,34
	HDL2	PC	36:3 $	-0,05	-0,27…0,18	0,07	-0,11…0,26	0,04	-0,14…0,23	0,01	-0,19…0,20	-0,12	-0,33…0,09	-0,03	-0,25…0,19	0,03	-0,15…0,21	0,12	-0,04…0,27		HDL2	PC	36:3 $	0,12	-0,16…0,40	-0,01	-0,23…0,22	-0,02	-0,25…0,21	-0,05	-0,30…0,20	0,12	-0,16…0,39	0,11	-0,16…0,38	-0,12	-0,34…0,10	-0,02	-0,22…0,19
	HDL2	PC	36:4 $	-0,12	-0,32…0,07	0,04	-0,14…0,22	0,04	-0,14…0,21	0,01	-0,17…0,19	-0,17	-0,38…0,04	-0,07	-0,24…0,11	0,22 a#	0,04…0,39	0,17	0,00…0,34		HDL2	PC	36:4 $	-0,03	-0,29…0,23	-0,06	-0,26…0,13	-0,08	-0,28…0,12	-0,11	-0,33…0,11	0,04	-0,18…0,26	0,03	-0,16…0,22	0,03	-0,19…0,24	-0,01	-0,21…0,20
	HDL2	PC	40:7 $	0,09	-0,09…0,28	-0,19 a	-0,38…-0,01	-0,19 a	-0,38…0,00	-0,24 a#	-0,44…-0,04	0,05	-0,13…0,23	0,00	-0,22…0,22	-0,29 b#	-0,49…-0,09	-0,09	-0,28…0,11		HDL2	PC	40:7 $	0,16	-0,07…0,40	-0,22 a	-0,44…0,00	-0,23 a	-0,45…0,00	-0,26 a	-0,51…-0,02	0,09	-0,17…0,35	0,02	-0,26…0,30	-0,34 b#	-0,58…-0,10	-0,19	-0,42…0,03
	HDL2	SM	41:2 $	0,26 b#	0,11…0,40	-0,25 b#	-0,41…-0,09	-0,28 b#	-0,43…-0,12	-0,33 c#	-0,48…-0,17	0,21 b#	0,07…0,36	0,27 b#	0,08…0,45	-0,13	-0,30…0,04	-0,14 a	-0,28…-0,01		HDL2	SM	41:2 £	0,34 c#	0,16…0,53	-0,34 c#	-0,52…-0,16	-0,35 c#	-0,53…-0,17	-0,39 c#	-0,57…-0,22	0,25 a	0,04…0,47	0,30 a	0,06…0,54	-0,34 c#	-0,49…-0,18	-0,18	-0,39…0,04
	HDL2	SM	34:1 $	0,12	-0,05…0,28	-0,32 c#	-0,48…-0,16	-0,32 c#	-0,48…-0,16	-0,35 c#	-0,51…-0,20	0,17 a	0,00…0,34	0,23 a	0,03…0,42	-0,06	-0,23…0,12	-0,08	-0,24…0,09		HDL2	SM	34:1	0,39 c#	0,21…0,58	-0,48 c#	-0,66…-0,30	-0,48 c#	-0,66…-0,30	-0,49 c#	-0,67…-0,30	0,33 b	0,11…0,55	0,30 a	0,07…0,53	-0,19	-0,39…0,02	-0,12	-0,35…0,11
	HDL2	SM	34:2 $	-0,10	-0,31…0,11	-0,07	-0,23…0,09	-0,08	-0,23…0,08	-0,08	-0,23…0,08	-0,07	-0,24…0,11	0,01	-0,21…0,23	0,19 a	0,02…0,37	0,12	-0,06…0,29		HDL2	SM	34:2 £	0,09	-0,18…0,36	-0,18	-0,38…0,01	-0,20 a	-0,38…-0,02	-0,17	-0,36…0,02	0,04	-0,19…0,27	0,04	-0,23…0,32	0,17	-0,06…0,39	0,21	-0,01…0,43
	HDL2	SM	36:1 $	-0,05	-0,24…0,14	-0,09	-0,25…0,07	-0,09	-0,24…0,06	-0,07	-0,22…0,08	-0,02	-0,18…0,14	0,12	-0,06…0,31	0,12	-0,01…0,24	0,13	-0,05…0,30		HDL2	SM	36:1 £	0,20	-0,04…0,43	-0,22 a#	-0,40…-0,05	-0,24 b#	-0,42…-0,07	-0,21 a	-0,39…-0,03	0,12	-0,06…0,30	0,10	-0,11…0,31	-0,04	-0,21…0,12	0,05	-0,22…0,32
	HDL2	SM	36:2 $	-0,21 a	-0,39…-0,03	0,06	-0,11…0,24	0,09	-0,08…0,25	0,09	-0,05…0,24	-0,14	-0,31…0,03	-0,09	-0,30…0,13	0,26 b#	0,08…0,44	0,23 a	0,01…0,44		HDL2	SM	36:2 $	-0,03	-0,28…0,22	-0,13	-0,35…0,09	-0,11	-0,32…0,11	-0,05	-0,27…0,17	-0,06	-0,27…0,16	-0,08	-0,34…0,19	0,14	-0,06…0,35	0,13	-0,14…0,40
	HDL2	SM	40:1 $	-0,08	-0,24…0,09	-0,04	-0,20…0,12	-0,06	-0,21…0,09	-0,09	-0,24…0,05	-0,08	-0,21…0,06	0,02	-0,15…0,19	0,09	-0,08…0,25	0,09	-0,11…0,29		HDL2	SM	40:1 $	0,11	-0,11…0,32	-0,16	-0,34…0,02	-0,18 a	-0,35…0,00	-0,19 a	-0,36…-0,03	0,08	-0,11…0,26	0,10	-0,11…0,32	-0,13	-0,31…0,04	0,01	-0,25…0,28
	HDL2	SM	41:1 $	0,03	-0,13…0,18	-0,10	-0,28…0,08	-0,12	-0,30…0,05	-0,18 a	-0,34…-0,02	0,00	-0,16…0,16	0,12	-0,07…0,30	0,04	-0,15…0,22	-0,04	-0,21…0,12		HDL2	SM	41:1 $	0,22 a	0,02…0,43	-0,18	-0,42…0,06	-0,21	-0,45…0,03	-0,26 a#	-0,46…-0,06	0,14	-0,10…0,38	0,17	-0,08…0,42	-0,26 b#	-0,44…-0,08	-0,16	-0,37…0,05
	HDL2	SM	42:1 $	0,03	-0,15…0,21	-0,16	-0,36…0,04	-0,16	-0,35…0,03	-0,22 a	-0,40…-0,03	-0,03	-0,19…0,13	0,10	-0,10…0,30	-0,06	-0,24…0,12	-0,03	-0,19…0,14		HDL2	SM	42:1 $	0,23 a	0,02…0,44	-0,23	-0,47…0,00	-0,24 a	-0,47…-0,02	-0,29 b#	-0,49…-0,10	0,06	-0,17…0,30	0,13	-0,12…0,39	-0,27 b#	-0,45…-0,08	-0,18	-0,40…0,04
	HDL2	SM	42:3 $	0,19 a	0,02…0,36	-0,47 c#	-0,62…-0,32	-0,47 c#	-0,62…-0,31	-0,49 c#	-0,65…-0,32	0,23 b#	0,09…0,38	0,30 c#	0,15…0,45	-0,28 c#	-0,44…-0,13	-0,20 a	-0,38…-0,02		HDL2	SM	42:3 $	0,30 b#	0,11…0,49	-0,55 c#	-0,72…-0,39	-0,55 c#	-0,72…-0,38	-0,54 c#	-0,73…-0,36	0,30 b#	0,12…0,48	0,34 c#	0,16…0,52	-0,32 b#	-0,54…-0,10	-0,25 a	-0,50…0,00
	HDL3	PC	33:1 $	0,05	-0,13…0,23	0,13	-0,05…0,32	0,12	-0,07…0,31	0,16	-0,04…0,35	0,11	-0,09…0,30	0,07	-0,14…0,27	0,01	-0,19…0,21	-0,04	-0,19…0,12		HDL3	PC	33:1 £	-0,02	-0,25…0,21	0,20 a	0,03…0,38	0,20 a	0,01…0,38	0,25 b#	0,08…0,43	0,06	-0,17…0,30	-0,02	-0,24…0,20	0,03	-0,23…0,28	0,16	-0,06…0,38
	HDL3	PC	32:2 $	0,05	-0,10…0,21	0,14	-0,03…0,30	0,12	-0,04…0,28	0,07	-0,09…0,24	0,05	-0,15…0,24	0,10	-0,09…0,28	0,04	-0,15…0,23	-0,07	-0,34…0,20		HDL3	PC	32:2 $	0,05	-0,16…0,26	0,23 a	0,01…0,44	0,20	-0,01…0,41	0,17	-0,05…0,39	0,12	-0,18…0,41	0,12	-0,13…0,36	0,03	-0,22…0,28	0,12	-0,12…0,36
	HDL3	PC	34:3 $	0,05	-0,14…0,24	0,18 a	0,01…0,35	0,15	-0,03…0,33	0,14	-0,04…0,32	0,17	-0,04…0,38	0,17	-0,04…0,38	-0,07	-0,25…0,10	-0,04	-0,18…0,10		HDL3	PC	34:3 $	0,05	-0,18…0,28	0,23 a	0,03…0,43	0,19	-0,02…0,39	0,18	-0,04…0,40	0,21	-0,08…0,50	0,20	-0,09…0,49	0,06	-0,15…0,27	0,13	-0,06…0,33
	HDL3	PC	36:3 $	0,01	-0,20…0,21	0,10	-0,09…0,29	0,07	-0,13…0,27	0,12	-0,08…0,32	0,00	-0,22…0,21	0,02	-0,19…0,24	0,09	-0,09…0,26	0,08	-0,09…0,26		HDL3	PC	36:3 $	0,11	-0,14…0,35	0,12	-0,11…0,34	0,09	-0,14…0,33	0,15	-0,09…0,38	0,23	-0,05…0,50	0,19	-0,06…0,43	0,12	-0,08…0,31	0,15	-0,08…0,37
	HDL3	PC	36:4 $	0,11	-0,08…0,29	-0,03	-0,21…0,14	-0,08	-0,25…0,10	-0,07	-0,25…0,11	0,05	-0,14…0,24	0,05	-0,14…0,23	0,18	-0,02…0,38	0,15	-0,02…0,32		HDL3	PC	36:4 $	0,15	-0,07…0,37	-0,02	-0,24…0,20	-0,09	-0,32…0,14	-0,07	-0,30…0,16	0,27 a	0,04…0,49	0,23	-0,01…0,46	0,22	-0,05…0,50	0,14	-0,16…0,44
	HDL3	SM	34:1 $	0,39 c#	0,23…0,55	-0,50 c#	-0,63…-0,36	-0,50 c#	-0,64…-0,36	-0,50 c#	-0,64…-0,35	0,39 c#	0,19…0,59	0,38 c#	0,18…0,58	-0,30 b#	-0,47…-0,13	-0,17	-0,42…0,09		HDL3	SM	34:1 $	0,47 c#	0,29…0,65	-0,51 c#	-0,69…-0,34	-0,55 c#	-0,72…-0,38	-0,54 c#	-0,73…-0,36	0,41 b	0,13…0,68	0,40 b#	0,16…0,64	-0,28 a#	-0,50…-0,05	-0,30 b	-0,51…-0,08
	HDL3	SM	34:2 $	0,09	-0,08…0,25	-0,25 b#	-0,42…-0,09	-0,23 b#	-0,40…-0,07	-0,25 b#	-0,42…-0,08	0,22 a	0,01…0,44	0,18	-0,04…0,40	-0,12	-0,28…0,04	-0,12	-0,28…0,05		HDL3	SM	34:2 £	0,13	-0,07…0,32	-0,24 a	-0,45…-0,03	-0,23 a	-0,45…-0,01	-0,23 a	-0,45…0,00	0,32 a	0,02…0,62	0,28	-0,01…0,57	-0,06	-0,27…0,15	-0,20 a	-0,40…0,00
	HDL3	SM	36:1 $	0,00	-0,18…0,18	-0,03	-0,23…0,17	0,00	-0,20…0,20	0,02	-0,19…0,23	0,13	-0,09…0,34	0,11	-0,13…0,35	0,06	-0,14…0,26	0,13	-0,02…0,28		HDL3	SM	36:1 $	0,10	-0,13…0,32	0,02	-0,23…0,27	0,02	-0,24…0,27	0,05	-0,22…0,32	0,21	-0,06…0,48	0,12	-0,17…0,41	0,13	-0,10…0,35	0,06	-0,17…0,28
	HDL3	SM	36:2 $	0,00	-0,18…0,18	-0,19 a	-0,37…0,00	-0,15	-0,34…0,04	-0,16	-0,35…0,03	0,09	-0,11…0,29	0,07	-0,18…0,31	-0,02	-0,21…0,17	0,05	-0,14…0,23		HDL3	SM	36:2 $	0,14	-0,09…0,36	-0,26 a	-0,50…-0,02	-0,25 a	-0,49…-0,01	-0,23	-0,49…0,03	0,18	-0,08…0,44	0,16	-0,16…0,48	-0,03	-0,26…0,21	-0,09	-0,35…0,18
	HDL3	SM	42:3 $	0,11	-0,08…0,30	-0,38 c#	-0,56…-0,20	-0,35 c#	-0,54…-0,17	-0,38 c#	-0,57…-0,20	0,14	-0,09…0,37	0,18	-0,04…0,40	-0,19 a#	-0,36…-0,03	-0,20 a	-0,37…-0,03		HDL3	SM	42:3 $	0,02	-0,17…0,21	-0,29 a	-0,52…-0,05	-0,26 a	-0,50…-0,03	-0,30 a#	-0,53…-0,06	0,07	-0,24…0,39	0,14	-0,15…0,42	-0,12	-0,37…0,12	-0,28 a	-0,53…-0,04
	HDL2	PC	32:0 to 40:6 $	0,29 c#	0,15…0,44	-0,16	-0,38…0,06	-0,17	-0,40…0,06	-0,16	-0,38…0,06	0,29 c#	0,14…0,45	0,30 c#	0,14…0,45	-0,14	-0,39…0,12	-0,10	-0,26…0,07		HDL2	PC	32:0 to 40:6 $	0,27 b#	0,09…0,45	-0,17	-0,46…0,13	-0,17	-0,48…0,15	-0,19	-0,50…0,13	0,27 a	0,06…0,47	0,28 b#	0,10…0,47	0,02	-0,28…0,31	0,05	-0,22…0,31
	HDL2	PC	34:2 to 40:6 $	0,17 a	0,02…0,32	-0,16	-0,37…0,05	-0,17	-0,38…0,04	-0,16	-0,36…0,05	0,17 a	0,01…0,34	0,20 a	0,03…0,37	-0,17	-0,38…0,04	-0,08	-0,25…0,08		HDL2	PC	34:2 to 40:6 $	0,12	-0,09…0,32	-0,18	-0,47…0,12	-0,16	-0,45…0,13	-0,17	-0,46…0,12	0,11	-0,08…0,30	0,20	-0,01…0,41	-0,12	-0,36…0,11	-0,03	-0,28…0,21
	HDL2	PC	36:2 to 40:6 $	0,23 b#	0,07…0,39	-0,21 a	-0,41…-0,01	-0,22 a	-0,42…-0,02	-0,21 a	-0,41…-0,02	0,18 a	0,01…0,36	0,22 a	0,03…0,41	-0,22	-0,44…0,00	-0,10	-0,28…0,08		HDL2	PC	36:2 to 40:6 $	0,17	-0,05…0,39	-0,21	-0,48…0,06	-0,19	-0,46…0,08	-0,21	-0,47…0,06	0,14	-0,08…0,36	0,23 a	0,00…0,46	-0,19	-0,44…0,05	-0,11	-0,36…0,13
	HDL2	SM	34:1 to 42:1 $	0,10	-0,08…0,28	-0,14	-0,35…0,08	-0,13	-0,36…0,09	-0,09	-0,30…0,12	0,25 b#	0,07…0,43	0,11	-0,08…0,30	-0,01	-0,19…0,18	-0,07	-0,25…0,11		HDL2	SM	34:1 to 42:1 $	0,01	-0,21…0,22	-0,10	-0,40…0,20	-0,09	-0,39…0,22	-0,03	-0,31…0,25	0,19	-0,08…0,45	0,07	-0,18…0,33	0,13	-0,09…0,35	0,13	-0,10…0,36
	HDL2	SM	34:1 to 42:2 $	-0,04	-0,24…0,17	0,00	-0,17…0,17	0,02	-0,15…0,19	0,06	-0,11…0,23	0,11	-0,07…0,30	0,03	-0,13…0,20	0,17	-0,02…0,37	0,07	-0,14…0,27		HDL2	SM	34:1 to 42:2 $	0,02	-0,25…0,28	-0,11	-0,35…0,13	-0,08	-0,33…0,17	-0,01	-0,27…0,24	0,16	-0,09…0,40	0,07	-0,15…0,29	0,14	-0,09…0,37	0,12	-0,14…0,38
	HDL2	SM	34:2 to 42:2 $	-0,30 a#	-0,52…-0,07	0,26 c#	0,12…0,40	0,29 c#	0,14…0,43	0,36 c#	0,23…0,49	-0,17	-0,36…0,02	-0,21 a	-0,39…-0,03	0,42 c#	0,25…0,59	0,28 a	0,06…0,50		HDL2	SM	34:2 to 42:2 $	-0,30	-0,61…0,02	0,19 a	0,00…0,38	0,22 a	0,03…0,41	0,33 c#	0,14…0,51	-0,16	-0,40…0,07	-0,23	-0,47…0,02	0,50 c#	0,30…0,70	0,44 c#	0,24…0,64
	HDL2	SM	36:1 to 41:1 $	-0,04	-0,19…0,11	-0,01	-0,18…0,16	0,02	-0,14…0,18	0,09	-0,05…0,24	0,00	-0,15…0,16	0,00	-0,18…0,18	0,02	-0,16…0,20	0,13	-0,03…0,29		HDL2	SM	36:1 to 41:1 £	-0,01	-0,23…0,22	-0,04	-0,26…0,18	-0,03	-0,26…0,20	0,03	-0,16…0,22	0,00	-0,24…0,24	-0,04	-0,27…0,19	0,18 a	0,02…0,35	0,20	-0,06…0,45
	HDL2	SM	36:1 to 42:2 $	-0,19	-0,39…0,00	0,18 a#	0,03…0,33	0,21 b#	0,06…0,35	0,29 c#	0,16…0,42	-0,09	-0,24…0,06	-0,03	-0,19…0,13	0,30 c#	0,15…0,46	0,25 a	0,06…0,44		HDL2	SM	36:1 to 42:2 £	-0,01	-0,29…0,26	0,01	-0,17…0,20	0,02	-0,17…0,21	0,11	-0,08…0,29	0,04	-0,17…0,26	-0,04	-0,25…0,17	0,20 a	0,02…0,37	0,21	-0,04…0,47
	HDL2	SM	36:2 to 41:1 $	-0,19 a#	-0,35…-0,04	0,13	-0,04…0,30	0,18 a	0,01…0,35	0,24 b#	0,07…0,40	-0,11	-0,28…0,06	-0,17	-0,36…0,01	0,17 a	0,00…0,34	0,22 a	0,05…0,39		HDL2	SM	36:2 to 41:1 £	-0,22	-0,46…0,01	0,09	-0,13…0,31	0,13	-0,09…0,36	0,20	0,00…0,40	-0,18	-0,43…0,06	-0,22	-0,47…0,02	0,32 b#	0,13…0,50	0,27 a	0,03…0,52
	HDL2	SM	36:2 to 42:2 $	-0,34 c#	-0,53…-0,16	0,31 c#	0,14…0,47	0,35 c#	0,19…0,51	0,41 c#	0,27…0,55	-0,21 a	-0,38…-0,04	-0,24 b#	-0,42…-0,06	0,43 c#	0,27…0,60	0,34 b	0,11…0,56		HDL2	SM	36:2 to 42:2 $	-0,32 a	-0,60…-0,03	0,16	-0,05…0,37	0,21	-0,01…0,42	0,32 b#	0,12…0,52	-0,20	-0,42…0,03	-0,27 a	-0,49…-0,05	0,39 c#	0,18…0,60	0,30 a	0,07…0,52
	HDL3	PC	32:0 to 40:6 $	0,25 b#	0,11…0,40	-0,03	-0,26…0,20	-0,03	-0,25…0,19	-0,03	-0,25…0,19	0,22 b#	0,06…0,37	0,24 b#	0,07…0,40	-0,15	-0,37…0,07	-0,09	-0,27…0,09		HDL3	PC	32:0 to 40:6 $	0,30 b#	0,10…0,50	-0,07	-0,38…0,24	-0,05	-0,36…0,25	-0,08	-0,38…0,22	0,20 a	0,01…0,40	0,26 b#	0,09…0,44	-0,14	-0,39…0,11	-0,10	-0,37…0,17
	HDL3	PC	34:2 to 40:6 $	0,23 b#	0,08…0,39	-0,16	-0,38…0,05	-0,17	-0,38…0,04	-0,18	-0,39…0,02	0,17	0,00…0,33	0,22 a	0,05…0,40	-0,23	-0,46…0,00	-0,10	-0,27…0,08		HDL3	PC	34:2 to 40:6 $	0,24 a	0,01…0,46	-0,19	-0,49…0,12	-0,17	-0,47…0,13	-0,20	-0,49…0,09	0,14	-0,07…0,34	0,27 a	0,05…0,48	-0,25	-0,49…0,00	-0,12	-0,37…0,13
	HDL3	PC	36:2 to 40:6 $	0,21 a#	0,04…0,37	-0,16	-0,37…0,06	-0,16	-0,37…0,05	-0,17	-0,37…0,04	0,14	-0,03…0,31	0,22 a	0,04…0,40	-0,24 a	-0,47…-0,02	-0,07	-0,26…0,12		HDL3	PC	36:2 to 40:6 $	0,19	-0,05…0,42	-0,15	-0,44…0,15	-0,12	-0,40…0,17	-0,15	-0,43…0,13	0,12	-0,09…0,34	0,25 a	0,03…0,48	-0,27 a	-0,51…-0,02	-0,15	-0,40…0,11
	HDL3	SM	34:1 to 40:1 $	0,42 c#	0,27…0,57	-0,30 c#	-0,44…-0,15	-0,33 c#	-0,47…-0,18	-0,39 c#	-0,53…-0,25	0,24 b#	0,08…0,40	0,21 a#	0,05…0,37	-0,16	-0,34…0,02	-0,12	-0,37…0,14		HDL3	SM	34:1 to 40:1 $	0,46 c#	0,29…0,62	-0,30 c#	-0,47…-0,13	-0,34 c#	-0,52…-0,17	-0,38 c#	-0,56…-0,20	0,18 a	0,00…0,36	0,17	-0,01…0,34	-0,20	-0,42…0,02	-0,13	-0,34…0,08
	HDL3	SM	34:1 to 41:1 $	0,12	-0,07…0,30	-0,14	-0,33…0,06	-0,15	-0,34…0,03	-0,17	-0,37…0,03	0,19	-0,02…0,39	0,17 a	0,02…0,33	-0,17	-0,35…0,01	0,01	-0,19…0,20		HDL3	SM	34:1 to 41:1 $	0,25 c#	0,11…0,38	-0,24 a	-0,44…-0,04	-0,29 b#	-0,50…-0,08	-0,30 b#	-0,52…-0,07	0,23	-0,01…0,46	0,17	-0,02…0,37	-0,16	-0,40…0,08	-0,09	-0,36…0,18
	HDL3	SM	34:1 to 42:1 $	0,35 c#	0,19…0,50	-0,13	-0,30…0,03	-0,14	-0,30…0,03	-0,24 b#	-0,38…-0,10	0,09	-0,05…0,23	0,11	-0,03…0,24	-0,10	-0,26…0,06	-0,11	-0,31…0,09		HDL3	SM	34:1 to 42:1 $	0,31 b#	0,12…0,50	-0,03	-0,24…0,18	-0,06	-0,28…0,15	-0,19 a	-0,36…-0,01	-0,01	-0,20…0,18	0,07	-0,08…0,22	-0,16	-0,34…0,02	-0,13	-0,33…0,08
	HDL3	SM	34:1 to 42:2 $	0,42 c#	0,26…0,59	-0,27 c#	-0,41…-0,13	-0,30 c#	-0,43…-0,17	-0,28 c#	-0,43…-0,14	0,27 c#	0,13…0,42	0,23 c#	0,11…0,35	-0,14	-0,34…0,07	-0,08	-0,31…0,14		HDL3	SM	34:1 to 42:2 $	0,56 c#	0,33…0,79	-0,35 c#	-0,52…-0,19	-0,39 c#	-0,56…-0,23	-0,36 c#	-0,54…-0,18	0,33 b	0,12…0,55	0,29 c#	0,15…0,44	-0,22 a	-0,43…-0,01	-0,06	-0,26…0,14
	HDL3	SM	34:2 to 40:1 $	0,13	-0,02…0,28	-0,05	-0,21…0,11	-0,06	-0,23…0,10	-0,15	-0,31…0,02	0,05	-0,13…0,23	-0,01	-0,17…0,16	0,03	-0,14…0,21	-0,05	-0,25…0,16		HDL3	SM	34:2 to 40:1 $	0,15	-0,01…0,30	-0,05	-0,25…0,15	-0,06	-0,27…0,16	-0,10	-0,32…0,12	0,07	-0,15…0,28	0,02	-0,17…0,22	0,01	-0,20…0,22	-0,02	-0,22…0,18
	HDL3	SM	34:2 to 41:1 $	-0,06	-0,24…0,12	0,01	-0,18…0,21	0,01	-0,18…0,19	-0,02	-0,22…0,19	0,07	-0,14…0,28	0,04	-0,10…0,19	-0,06	-0,23…0,12	0,05	-0,12…0,21		HDL3	SM	34:2 to 41:1 $	0,04	-0,07…0,16	-0,09	-0,30…0,12	-0,13	-0,35…0,10	-0,13	-0,37…0,11	0,15	-0,09…0,39	0,08	-0,11…0,27	-0,03	-0,24…0,19	-0,04	-0,31…0,22
	HDL3	SM	34:2 to 42:2 $	0,16	-0,04…0,36	-0,04	-0,20…0,12	-0,06	-0,21…0,10	-0,06	-0,22…0,11	0,11	-0,07…0,28	0,04	-0,10…0,17	0,05	-0,15…0,25	-0,02	-0,19…0,16		HDL3	SM	34:2 to 42:2 $	0,24	0,00…0,49	-0,12	-0,31…0,07	-0,13	-0,32…0,07	-0,10	-0,30…0,10	0,22	0,00…0,45	0,17 a	0,00…0,34	0,01	-0,15…0,16	0,06	-0,12…0,23
	HDL3	SM	34:2 to 42:3 $	-0,05	-0,24…0,14	0,22 b#	0,06…0,39	0,21 a#	0,03…0,38	0,23 a#	0,05…0,40	0,04	-0,14…0,22	-0,05	-0,23…0,14	0,12	-0,04…0,28	0,13	-0,05…0,30		HDL3	SM	34:2 to 42:3 £	0,10	-0,09…0,29	0,09	-0,13…0,30	0,07	-0,15…0,28	0,10	-0,12…0,33	0,23	-0,01…0,46	0,11	-0,14…0,37	0,11	-0,12…0,33	0,14	-0,10…0,37
	HDL3	SM	36:1 to 41:1 $	-0,10	-0,30…0,11	0,13	-0,10…0,35	0,13	-0,09…0,34	0,12	-0,10…0,35	0,04	-0,17…0,25	0,02	-0,13…0,18	0,04	-0,16…0,23	0,17	-0,02…0,36		HDL3	SM	36:1 to 41:1 $	0,05	-0,11…0,21	0,05	-0,22…0,32	0,01	-0,27…0,30	0,03	-0,27…0,32	0,13	-0,11…0,37	0,02	-0,19…0,23	0,07	-0,21…0,34	0,10	-0,21…0,40
	HDL3	SM	36:1 to 42:1 $	0,08	-0,09…0,25	0,19 a	0,01…0,36	0,20 a	0,03…0,38	0,11	-0,06…0,29	-0,09	-0,23…0,05	-0,08	-0,23…0,07	0,15	-0,03…0,33	0,09	-0,07…0,25		HDL3	SM	36:1 to 42:1 $	0,05	-0,16…0,26	0,30 a#	0,07…0,52	0,29 a	0,05…0,52	0,19	-0,04…0,42	-0,12	-0,32…0,08	-0,10	-0,29…0,09	0,11	-0,12…0,33	0,10	-0,13…0,33
	HDL3	SM	36:1 to 42:2 $	0,10	-0,10…0,29	0,13	-0,06…0,32	0,12	-0,07…0,31	0,15	-0,04…0,35	0,05	-0,10…0,20	0,01	-0,14…0,15	0,17	-0,05…0,40	0,17 a	0,01…0,32		HDL3	SM	36:1 to 42:2 $	0,22	-0,06…0,50	0,11	-0,16…0,38	0,09	-0,18…0,36	0,15	-0,12…0,42	0,16	-0,05…0,37	0,06	-0,15…0,26	0,14	-0,11…0,39	0,25 a	0,02…0,48
	HDL3	SM	36:2 to 41:1 $	-0,10	-0,28…0,09	0,02	-0,19…0,24	0,03	-0,18…0,24	0,01	-0,20…0,22	0,02	-0,19…0,23	0,00	-0,15…0,15	0,00	-0,18…0,18	0,12	-0,08…0,32		HDL3	SM	36:2 to 41:1 $	0,06	-0,07…0,19	-0,12	-0,37…0,14	-0,14	-0,41…0,13	-0,13	-0,40…0,14	0,10	-0,14…0,34	0,04	-0,15…0,24	-0,01	-0,24…0,23	0,01	-0,29…0,32
	HDL3	SM	36:2 to 42:2 $	0,09	-0,10…0,28	-0,02	-0,21…0,16	-0,02	-0,20…0,15	-0,01	-0,19…0,17	0,02	-0,15…0,20	-0,03	-0,20…0,13	0,10	-0,10…0,29	0,09	-0,08…0,26		HDL3	SM	36:2 to 42:2 $	0,25 a	0,01…0,49	-0,16	-0,43…0,11	-0,15	-0,42…0,11	-0,11	-0,36…0,15	0,12	-0,12…0,36	0,08	-0,16…0,32	0,02	-0,17…0,21	0,11	-0,12…0,34
	HDL2	SM	34:1 to 40:1	0,23 b#	0,06…0,39	-0,31 c#	-0,48…-0,15	-0,29 b#	-0,46…-0,12	-0,28 b#	-0,44…-0,12	0,30 c#	0,14…0,46	0,23 a#	0,06…0,40	-0,18 a#	-0,32…-0,03	-0,18	-0,41…0,05		HDL2	SM	34:1 to 40:1	0,22 a	0,00…0,44	-0,28 a	-0,51…-0,05	-0,25 a	-0,48…-0,03	-0,24 a	-0,45…-0,02	0,20	-0,03…0,43	0,15	-0,08…0,38	-0,01	-0,21…0,18	-0,10	-0,33…0,13
	HDL2	SM	34:2 to 40:1	-0,07	-0,24…0,11	0,03	-0,12…0,19	0,05	-0,11…0,20	0,09	-0,07…0,24	-0,01	-0,16…0,15	-0,05	-0,21…0,12	0,14	-0,03…0,31	0,06	-0,11…0,23		HDL2	SM	34:2 to 40:1	-0,06	-0,31…0,18	0,06	-0,15…0,27	0,07	-0,14…0,28	0,11	-0,09…0,31	-0,08	-0,29…0,13	-0,12	-0,34…0,10	0,30 b#	0,11…0,48	0,19	-0,04…0,41
	HDL2	PC	36:5 £	-0,11	-0,30…0,08	0,14	-0,08…0,35	0,13	-0,10…0,35	0,07	-0,17…0,30	-0,14	-0,34…0,05	-0,12	-0,34…0,10	0,07	-0,15…0,29	0,08	-0,11…0,27		HDL2	PC	36:5 $	-0,14	-0,35…0,08	0,11	-0,16…0,39	0,10	-0,19…0,39	0,05	-0,24…0,35	-0,14	-0,35…0,08	-0,16	-0,40…0,07	0,03	-0,25…0,31	0,04	-0,23…0,31
	HDL2	PC	38:6 £	-0,03	-0,23…0,16	-0,04	-0,26…0,17	-0,06	-0,28…0,16	-0,11	-0,32…0,11	-0,07	-0,28…0,14	-0,08	-0,29…0,13	-0,05	-0,26…0,16	-0,04	-0,21…0,13		HDL2	PC	38:6 $	0,07	-0,21…0,35	-0,12	-0,39…0,14	-0,16	-0,42…0,11	-0,19	-0,46…0,08	0,07	-0,20…0,33	-0,01	-0,27…0,25	-0,18	-0,43…0,06	-0,12	-0,37…0,13
	HDL2	SM	42:2 £	0,15	-0,04…0,33	-0,31 c#	-0,48…-0,14	-0,34 c#	-0,51…-0,18	-0,43 c#	-0,59…-0,26	0,07	-0,10…0,25	0,21 a	0,04…0,38	-0,19	-0,38…0,00	-0,12	-0,30…0,05		HDL2	SM	42:2 £	0,41 b#	0,17…0,66	-0,40 c#	-0,61…-0,19	-0,45 c#	-0,66…-0,24	-0,54 c#	-0,75…-0,33	0,21	0,00…0,41	0,28 b	0,08…0,49	-0,36 b#	-0,60…-0,13	-0,26	-0,51…0,00
	HDL3	PC	32:0 £	0,23 b#	0,06…0,39	-0,01	-0,18…0,17	-0,01	-0,18…0,17	-0,02	-0,19…0,16	0,22 a	0,01…0,44	0,15	-0,05…0,35	-0,06	-0,22…0,11	-0,06	-0,23…0,12		HDL3	PC	32:0 $	0,32 b#	0,12…0,52	-0,03	-0,25…0,20	-0,06	-0,29…0,18	-0,07	-0,30…0,16	0,28	-0,01…0,57	0,19	-0,07…0,45	0,01	-0,20…0,23	-0,03	-0,27…0,21
	HDL3	PC	40:6 £	-0,13	-0,29…0,04	0,03	-0,19…0,25	0,03	-0,19…0,24	0,02	-0,19…0,23	-0,09	-0,26…0,08	-0,16	-0,34…0,02	0,13	-0,09…0,34	0,05	-0,12…0,22		HDL3	PC	40:6 $	-0,11	-0,34…0,12	0,07	-0,24…0,37	0,03	-0,27…0,34	0,06	-0,24…0,35	-0,03	-0,24…0,19	-0,15	-0,37…0,08	0,16	-0,10…0,42	0,08	-0,19…0,35
	HDL3	PC	36:5 £	0,06	-0,14…0,26	0,04	-0,17…0,25	0,02	-0,21…0,25	-0,03	-0,26…0,21	0,07	-0,14…0,29	0,05	-0,20…0,29	0,05	-0,18…0,28	0,04	-0,14…0,22		HDL3	PC	36:5 $	0,00	-0,22…0,23	0,06	-0,22…0,33	0,02	-0,27…0,32	-0,01	-0,32…0,30	0,05	-0,19…0,29	0,00	-0,27…0,27	0,09	-0,20…0,38	0,10	-0,18…0,37
	HDL3	PC	38:6 £	0,04	-0,16…0,24	-0,10	-0,31…0,12	-0,12	-0,34…0,10	-0,13	-0,34…0,08	0,11	-0,07…0,30	-0,01	-0,22…0,20	-0,04	-0,27…0,18	-0,08	-0,25…0,09		HDL3	PC	38:6 $	0,03	-0,23…0,30	-0,10	-0,38…0,18	-0,15	-0,44…0,14	-0,13	-0,41…0,15	0,14	-0,09…0,38	0,03	-0,24…0,29	-0,02	-0,29…0,26	-0,02	-0,29…0,26
	HDL3	SM	41:2 £	0,05	-0,12…0,23	-0,27 b#	-0,47…-0,07	-0,22 a	-0,43…-0,01	-0,18	-0,38…0,03	0,25 a	0,02…0,48	0,23 a	0,01…0,45	-0,06	-0,23…0,11	-0,07	-0,21…0,07		HDL3	SM	41:2 $	0,05	-0,14…0,25	-0,30 b#	-0,52…-0,08	-0,25 a	-0,48…-0,02	-0,17	-0,39…0,05	0,29	0,00…0,58	0,18	-0,09…0,44	-0,06	-0,28…0,16	-0,13	-0,35…0,10
	HDL3	SM	40:1 £	-0,06	-0,19…0,08	-0,18 a	-0,34…-0,02	-0,14	-0,30…0,01	-0,07	-0,23…0,09	0,16	-0,05…0,38	0,17	-0,05…0,39	-0,15	-0,32…0,02	-0,06	-0,23…0,11		HDL3	SM	40:1 $	-0,05	-0,21…0,12	-0,15	-0,34…0,04	-0,14	-0,34…0,05	-0,10	-0,30…0,11	0,19	-0,09…0,47	0,19	-0,07…0,44	-0,04	-0,22…0,13	-0,14	-0,32…0,04
	HDL3	SM	42:2 £	-0,09	-0,28…0,09	-0,16	-0,35…0,02	-0,13	-0,31…0,05	-0,14	-0,33…0,06	0,07	-0,17…0,31	0,11	-0,11…0,32	-0,13	-0,32…0,06	-0,06	-0,21…0,08		HDL3	SM	42:2 £	-0,13	-0,34…0,08	-0,10	-0,31…0,12	-0,08	-0,30…0,14	-0,10	-0,32…0,12	0,07	-0,27…0,41	0,08	-0,20…0,36	-0,02	-0,22…0,17	-0,22 a	-0,41…-0,02
	HDL2	SM	34:1 to 36:1 £	0,16 a	0,01…0,31	-0,20 a#	-0,36…-0,04	-0,21 b#	-0,37…-0,05	-0,26 c#	-0,41…-0,12	0,20 a#	0,05…0,35	0,08	-0,07…0,24	-0,19 a	-0,36…-0,03	-0,22 a	-0,41…-0,02		HDL2	SM	34:1 to 36:1 £	0,04	-0,17…0,24	-0,14	-0,36…0,08	-0,12	-0,34…0,11	-0,15	-0,36…0,05	0,12	-0,11…0,34	0,12	-0,08…0,32	-0,13	-0,32…0,06	-0,14	-0,38…0,11
	HDL2	SM	34:1 to 41:1 £	0,12	-0,05…0,29	-0,21 a	-0,40…-0,02	-0,18	-0,37…0,01	-0,14	-0,31…0,04	0,20 a	0,02…0,37	0,09	-0,12…0,29	-0,17	-0,34…0,00	-0,07	-0,24…0,11		HDL2	SM	34:1 to 41:1 £	0,05	-0,20…0,29	-0,19	-0,47…0,09	-0,15	-0,44…0,13	-0,11	-0,36…0,14	0,09	-0,17…0,36	0,05	-0,24…0,33	0,11	-0,10…0,32	0,07	-0,17…0,30
	HDL2	SM	34:2 to 36:2 £	0,18 a	0,02…0,34	-0,16	-0,33…0,01	-0,20 a#	-0,37…-0,03	-0,21 b#	-0,36…-0,06	0,12	-0,04…0,29	0,13	-0,05…0,30	-0,17	-0,36…0,02	-0,19 a	-0,36…-0,02		HDL2	SM	34:2 to 36:2	0,11	-0,12…0,33	-0,01	-0,21…0,19	-0,06	-0,27…0,15	-0,10	-0,30…0,10	0,10	-0,15…0,34	0,14	-0,06…0,35	-0,03	-0,23…0,18	0,02	-0,21…0,25
	HDL2	SM	34:2 to 41:1 £	-0,10	-0,27…0,07	0,08	-0,11…0,26	0,10	-0,08…0,28	0,16	-0,01…0,32	-0,06	-0,22…0,11	-0,14	-0,32…0,04	0,11	-0,07…0,29	0,15	-0,01…0,31		HDL2	SM	34:2 to 41:1	-0,18	-0,44…0,09	0,13	-0,12…0,38	0,15	-0,10…0,40	0,21	-0,02…0,43	-0,16	-0,41…0,10	-0,20	-0,48…0,08	0,41 c#	0,22…0,59	0,34 b	0,12…0,57
	HDL2	SM	34:2 to 42:3 £	-0,36 c#	-0,51…-0,22	0,47 c#	0,34…0,60	0,46 c#	0,33…0,60	0,49 c#	0,36…0,61	-0,32 c#	-0,49…-0,16	-0,31 c#	-0,49…-0,14	0,52 c#	0,37…0,68	0,35 b	0,11…0,59		HDL2	SM	34:2 to 42:3 £	-0,31 b#	-0,52…-0,09	0,48 c#	0,30…0,66	0,48 c#	0,30…0,66	0,49 c#	0,31…0,67	-0,32 b#	-0,52…-0,13	-0,36 c#	-0,56…-0,16	0,51 c#	0,28…0,74	0,46 c#	0,25…0,68
	HDL2	SM	36:1 to 40:1 £	0,01	-0,15…0,16	-0,01	-0,19…0,17	0,02	-0,16…0,20	0,06	-0,11…0,23	0,04	-0,12…0,20	0,08	-0,09…0,26	0,10	-0,09…0,29	0,09	-0,05…0,24		HDL2	SM	36:1 to 40:1 £	0,15	-0,07…0,37	-0,05	-0,32…0,22	-0,05	-0,32…0,23	-0,01	-0,26…0,24	0,02	-0,22…0,26	-0,02	-0,24…0,20	0,17	-0,07…0,42	0,06	-0,18…0,31
	HDL2	SM	36:1 to 42:1 £	-0,07	-0,24…0,11	0,09	-0,11…0,29	0,10	-0,11…0,30	0,16	-0,02…0,35	0,03	-0,14…0,20	0,01	-0,16…0,19	0,18	-0,01…0,38	0,16 a	0,00…0,33		HDL2	SM	36:1 to 42:1 £	-0,04	-0,26…0,18	0,07	-0,20…0,34	0,06	-0,22…0,34	0,13	-0,13…0,38	0,05	-0,19…0,28	-0,04	-0,25…0,17	0,23 a	0,01…0,44	0,29 a	0,04…0,53
	HDL2	SM	36:1 to 42:3 £	-0,29 c#	-0,43…-0,14	0,41 c#	0,28…0,54	0,41 c#	0,27…0,54	0,45 c#	0,32…0,58	-0,27 b#	-0,43…-0,11	-0,17	-0,34…0,01	0,43 c#	0,28…0,58	0,34 b	0,10…0,59		HDL2	SM	36:1 to 42:3	-0,10	-0,31…0,12	0,35 c#	0,16…0,53	0,33 b#	0,14…0,52	0,35 b#	0,14…0,55	-0,15	-0,34…0,05	-0,21	-0,44…0,01	0,28 b#	0,07…0,48	0,30 b	0,08…0,53
	HDL3	SM	34:1 to 36:1 £	0,38 c#	0,20…0,56	-0,46 c#	-0,66…-0,27	-0,48 c#	-0,68…-0,29	-0,51 c#	-0,70…-0,31	0,26 b#	0,09…0,43	0,26 b#	0,07…0,44	-0,36 b#	-0,58…-0,13	-0,26	-0,56…0,04		HDL3	SM	34:1 to 36:1 £	0,31 b#	0,09…0,53	-0,46 b#	-0,72…-0,20	-0,48 c#	-0,75…-0,22	-0,51 c#	-0,79…-0,24	0,15	-0,04…0,34	0,23 a	0,02…0,44	-0,36 a	-0,66…-0,06	-0,30 a	-0,56…-0,04
	HDL3	SM	34:2 to 36:2 £	0,11	-0,06…0,28	-0,03	-0,23…0,18	-0,05	-0,26…0,15	-0,06	-0,26…0,13	0,13	-0,01…0,28	0,12	-0,05…0,29	-0,12	-0,28…0,04	-0,20 a	-0,38…-0,01		HDL3	SM	34:2 to 36:2	-0,02	-0,24…0,19	0,10	-0,18…0,38	0,09	-0,20…0,37	0,05	-0,22…0,33	0,11	-0,09…0,31	0,09	-0,14…0,32	-0,05	-0,25…0,15	-0,12	-0,38…0,15
	HDL3	SM	36:1 to 40:1 £	0,08	-0,10…0,25	0,16	-0,05…0,37	0,15	-0,06…0,37	0,10	-0,12…0,31	-0,01	-0,17…0,15	-0,04	-0,21…0,13	0,22 a	0,00…0,44	0,19	-0,01…0,39		HDL3	SM	36:1 to 40:1	0,16	-0,05…0,37	0,18	-0,09…0,45	0,16	-0,13…0,44	0,14	-0,14…0,42	0,03	-0,18…0,23	-0,07	-0,27…0,14	0,18	-0,10…0,46	0,21	-0,05…0,48
	HDL3	SM	36:1 to 42:3 £	-0,08	-0,26…0,10	0,32 b#	0,14…0,51	0,32 b#	0,13…0,51	0,36 c#	0,18…0,55	-0,02	-0,18…0,13	-0,07	-0,25…0,12	0,21 a#	0,04…0,39	0,26 b	0,10…0,43		HDL3	SM	36:1 to 42:3	0,08	-0,13…0,28	0,24 a	0,01…0,48	0,22	-0,02…0,46	0,26 a	0,03…0,50	0,13	-0,08…0,33	0,00	-0,26…0,25	0,18	-0,05…0,42	0,26 a	0,04…0,49
Lipid nomenclature
PC, phosphatidylcholine
LPC, lysophosphatidylcholine
SM, sphingomyelin
LPE, lysophosphatidylethanolamine
MetS parameters
HDL-C, plasma HDL-cholesterol level
TG, plasma triglycerides level
VLDL-TG, plasma VLDL-triglycerides level
VLDL-protein, plasma VLDL-protein level
Total adiponectin, plasma total adiponectin level
HMW-adiponectin, plasma high-molecular weight adiponenctin level
Waist, waist circumference
HOMA-IR, HOMA-index of insulin resistance
Other abbreviations
Beta, standardized β1-coefficient from the following GEE-models: z-score (sex-specific) of lipid = β1 x z-score (sex-specific) of MetS parameter + β2 x Age + Intercept. A unit of z-score is one standard deviation of native or transformed variable.
95% CI, 95% confidence interval of Beta
Footnotes
$ log transformed
£ square root transformed
a, Beta unadjusted p<0.05
b, Beta unadjusted p<0.01
c, Beta unadjusted p<0.001
# Beta statistically significant (p<0.05) adjusted for multiple testing with Benjamini-Hochberg procedure
